# Supplementary material for: Predicting the Risk of Melanoma Metastasis Using an Immune Risk Score in the Melanoma Cohort
Source: Front Bioeng Biotechnol. 2020 Mar 31;8:206. doi: 10.3389/fbioe.2020.00206 (PMC7136491; doi:10.3389/fbioe.2020.00206)
Supplement: TABLE S2 — The information of samples from the TCGA. [file Table_2.XLSX]

## Sheet: Sheet1
sampleID	OS.time	OS	RFS.time	RFS	age_at_initial_pathologic_diagnosis	breslow_depth_value	days_to_submitted_specimen_dx	gender	height	history_of_neoadjuvant_treatment	initial_weight	melanoma_clark_level_value	melanoma_ulceration_indicator	pathologic_M	pathologic_N	pathologic_T	pathologic_stage	person_neoplasm_cancer_status	radiation_therapy	sample_type	sample_type_id	tumor_tissue_site	weight	year_of_initial_pathologic_diagnosis
TCGA-EB-A4OY-01	977	0	977	0	65	10	-2	FEMALE	172	No	670	V		M0	N1a	T4b	Stage IIIB	TUMOR FREE	NO	Primary Tumor	1	Primary Tumor	87	2012
TCGA-BF-A1PU-01	387	0			46	13	0	FEMALE	160	No	90	III	YES	M0	N0	T4b	Stage IIC	TUMOR FREE	NO	Primary Tumor	1	Primary Tumor	58	2010
TCGA-BF-A1PV-01	14	0	14	0	74	9	0	FEMALE	160	No		IV	YES	M0	N0	T4b	Stage IIC	TUMOR FREE	NO	Primary Tumor	1	Primary Tumor	70	2010
TCGA-BF-A1PZ-01	853	0	853	0	71	8	0	FEMALE	163	No	130	III	NO	M0	N0	T4a	Stage IIB	TUMOR FREE	NO	Primary Tumor	1	Primary Tumor	56	2010
TCGA-BF-A1Q0-01	831	0	831	0	80	5	0	MALE	173	No		III	YES	M0	N0	T4b	Stage IIC	TUMOR FREE	NO	Primary Tumor	1	Primary Tumor	69	2010
TCGA-BF-A3DM-01	601	0	601	0	63	1.5	0	MALE	172	No	210	V	YES	M0	N0	T2b	Stage IIA	TUMOR FREE	NO	Primary Tumor	1	Primary Tumor	97	2011
TCGA-BF-A5EO-01	703	0	703	0	65	8	0	MALE	182	No	14	III	YES	M0	N0	T4b	Stage IIC	TUMOR FREE	NO	Primary Tumor	1	Primary Tumor	110	2012
TCGA-BF-A5EQ-01	323	0	323	0	63	5	0	MALE	178	No	230	III		M0	N0	T4b	Stage IIC	TUMOR FREE	NO	Primary Tumor	1	Primary Tumor	90	2012
TCGA-BF-A5ER-01	327	0	327	0	63	14	0	MALE	180	No	170	IV	YES	M0	N0	T4b	Stage IIC	TUMOR FREE	NO	Primary Tumor	1	Primary Tumor	93	2012
TCGA-BF-A5ES-01	490	0	490	0	76	8	0	FEMALE	160	No	160	IV	YES	M0	N0	T4b	Stage IIC	TUMOR FREE	NO	Primary Tumor	1	Primary Tumor	56	2012
TCGA-BF-A9VF-01	440	0	440	0	77	12	0	MALE	174	No	90	III	YES	M0	N0	T4b	Stage IIC	TUMOR FREE	NO	Primary Tumor	1	Primary Tumor	77	2013
TCGA-BF-AAOU-01	476	0	476	0	73	12	0	FEMALE	160	No	150	IV	YES	M0	N0	T4b	Stage IIC	TUMOR FREE	NO	Primary Tumor	1	Primary Tumor	50	2013
TCGA-BF-AAOX-01	444	0	444	0	83	11	0	MALE	175	No	180	IV	YES	M0	N0	T4b	Stage IIC	TUMOR FREE	NO	Primary Tumor	1	Primary Tumor	80	2013
TCGA-BF-AAP1-01	409	0	409	0	86	15	0	MALE	167	No	340	IV	YES	M0	N0	T4b	Stage IIC	TUMOR FREE	NO	Primary Tumor	1	Primary Tumor	68	2013
TCGA-BF-AAP2-01	405	0	405	0	62	3	0	MALE	173	No		III	YES	M0	N0	T3b	Stage IIB	TUMOR FREE	NO	Primary Tumor	1	Primary Tumor	75	2013
TCGA-BF-AAP4-01	335	0	335	0	61	15	0	MALE	176	No	120	V	YES	M0	N0	T4b	Stage IIC	TUMOR FREE	NO	Primary Tumor	1	Primary Tumor	86	2013
TCGA-BF-AAP7-01	318	0	318	0	76	5	0	FEMALE	158	No	110	IV	YES	M0	N0	T4b	Stage IIC	TUMOR FREE	NO	Primary Tumor	1	Primary Tumor	67	2013
TCGA-BF-AAP8-01	447	0	447	0	58	6	0	MALE	159	No	260	IV	YES	M0	N0	T4b	Stage IIC	TUMOR FREE	NO	Primary Tumor	1	Primary Tumor	65	2013
TCGA-D9-A4Z5-01	218	0	218	0	68		0	MALE	176	No	160	III	NO	M0	N0	T4a	Stage IIB	TUMOR FREE	NO	Primary Tumor	1		112	2012
TCGA-EB-A1NK-01	1039	0	1039	0	48	8	0	MALE	184	No	130	IV	YES	M0	N0	T4b	Stage IIC	TUMOR FREE	NO	Primary Tumor	1	Primary Tumor	132	2010
TCGA-EB-A299-01	378	0	378	0	63	2	0	MALE	170	No	160	III	YES	M0	N0	T2b	Stage IIA	TUMOR FREE	NO	Primary Tumor	1	Primary Tumor	90	2011
TCGA-EB-A3HV-01	39	0	39	0	37	13	0	MALE	180	No	340	IV	YES	M0	N0	T4b	Stage IIC	WITH TUMOR	NO	Primary Tumor	1	Primary Tumor	69	2011
TCGA-EB-A3XC-01	650	0	74	1	74		0	MALE	178	No	180		YES	M0	N0	T4b	Stage IIC	TUMOR FREE	NO	Primary Tumor	1	Primary Tumor	70	2012
TCGA-EB-A3XE-01	180	0	180	0	77	3	0	FEMALE	158	No	590		NO	M0	N0	T3a	Stage IIA	TUMOR FREE	NO	Primary Tumor	1	Primary Tumor	62	2012
TCGA-EB-A3XF-01	278	0	278	0	57	10	0	MALE	182	No	930		YES	M0	N0	T4b	Stage IIC	TUMOR FREE	NO	Primary Tumor	1	Primary Tumor	88	2012
TCGA-EB-A3Y6-01	126	0	126	0	56	4.5	0	FEMALE	168	No	470		YES	M0	N0	T4b	Stage IIC	TUMOR FREE	NO	Primary Tumor	1	Primary Tumor	65	2012
TCGA-EB-A41A-01	262	0	262	0	90	7	0	MALE	162	No	840		YES	M0	N0	T4b	Stage IIC	TUMOR FREE	NO	Primary Tumor	1	Primary Tumor	63	2012
TCGA-EB-A41B-01	291	0	291	0	76	28	0	FEMALE	150	No	780	V	YES	M0	N0	T4b	Stage IIC	TUMOR FREE	NO	Primary Tumor	1	Primary Tumor	53	2012
TCGA-EB-A42Y-01	721	1	721	1	73	5	0	FEMALE	152	No	650		YES	M0	N0	T4b	Stage IIC	WITH TUMOR	NO	Primary Tumor	1	Primary Tumor	43	2012
TCGA-EB-A430-01					83	18	0	MALE	168	No	1800	IV	YES	M0	N0	T4b	Stage IIC	TUMOR FREE	NO	Primary Tumor	1	Primary Tumor	85	2012
TCGA-EB-A431-01	568	0	568	0	34	15	0	MALE	170	No	160	III	YES	M0	N0	T4b	Stage IIC	TUMOR FREE	NO	Primary Tumor	1	Primary Tumor	62	2012
TCGA-EB-A44N-01	205	1	115	1	59	5	0	MALE	183	No	100	III	YES	M0	N0	T4b	Stage IIC	WITH TUMOR	NO	Primary Tumor	1	Primary Tumor	70	2012
TCGA-EB-A44O-01	81	0	60	1	69	5	0	MALE	182	No	370		NO	M0	N0	T4a	Stage IIB	WITH TUMOR	NO	Primary Tumor	1	Primary Tumor	89	2012
TCGA-EB-A44P-01	741	0	741	0	58		0	FEMALE	164	No	790		NO	M0	N0	T4b	Stage IIC	TUMOR FREE	NO	Primary Tumor	1	Primary Tumor	68	2012
TCGA-EB-A4P0-01	326	1	326	0	82	8	0	MALE	178	No		IV	YES	M0	N0	T4b	Stage IIC	TUMOR FREE	NO	Primary Tumor	1	Primary Tumor	76	2012
TCGA-EB-A553-01	226	0	226	0	62	10	0	MALE	164	No	540		YES	M0	N0	T4b	Stage IIC	TUMOR FREE	NO	Primary Tumor	1	Primary Tumor	74	2012
TCGA-EB-A5UM-01	779	0	779	0	48	5	0	FEMALE	162	No	300		YES	M0	N0	T4b	Stage IIC	TUMOR FREE	NO	Primary Tumor	1	Primary Tumor	60	2012
TCGA-EB-A6QY-01	382	0	36	1	71	10	0	MALE	169	No	500		YES	M0	N0	T4b	Stage IIC	TUMOR FREE	NO	Primary Tumor	1	Primary Tumor	97	2013
TCGA-EB-A6QZ-01	352	1	129	1	76	3	0	FEMALE	162	No	130		NO	M0	N0	T3a	Stage IIA	WITH TUMOR	YES	Primary Tumor	1	Primary Tumor	60	2013
TCGA-EB-A6R0-01	608	1	608	0	58	10	0	FEMALE	160	No	720	IV	YES	M0	N0	T4b	Stage IIC	TUMOR FREE	NO	Primary Tumor	1	Primary Tumor	115	2012
TCGA-EB-A85I-01	362	0	362	0	66	10	0	MALE	170	No	370		YES	M0	N0	T4b	Stage IIC	TUMOR FREE	NO	Primary Tumor	1	Primary Tumor	82	2013
TCGA-EB-A85J-01	360	0	138	1	66	5.5	0	FEMALE	166	No	220		NO	M0	N0	T4a	Stage IIB	TUMOR FREE	NO	Primary Tumor	1	Primary Tumor	128	2013
TCGA-EB-A97M-01	414	0	414	0	66	15	0	MALE	171	No	790	IV	YES	M0	N0	T4b	Stage IIC	TUMOR FREE	NO	Primary Tumor	1	Primary Tumor	68	2013
TCGA-ER-A196-01	1785	0	1785	0	64	22	0	FEMALE		No	140	IV	YES	M0	N0	T4b	Stage IIC	TUMOR FREE	NO	Primary Tumor	1	Primary Tumor		2007
TCGA-FR-A2OS-01	368	1	368	0	49		0	FEMALE	164	No	70	V	YES	M0	N0	T4b	Stage IIC	WITH TUMOR	NO	Primary Tumor	1	Primary Tumor	84	2008
TCGA-FR-A3R1-01	685	0	678	1	69	6.3	0	MALE	178	No	480	V	YES	M0	N0	T4b	Stage IIC	WITH TUMOR	NO	Primary Tumor	1	Primary Tumor	84	2011
TCGA-XV-A9VZ-01	11	0			90	5	0	FEMALE	158	No	120	IV		M0	N0	T4	Stage II	TUMOR FREE	NO	Primary Tumor	1	Primary Tumor	52	2013
TCGA-XV-A9W2-01	417	0	417	0	81	1	0	MALE	157	No	200	II		M0	N0	T1	Stage I	TUMOR FREE	NO	Primary Tumor	1	Primary Tumor	56	2013
TCGA-XV-A9W5-01	392	0	392	0	51	2	0	MALE	180	No	110	IV		M0	N0	T2	I/II NOS	WITH TUMOR	NO	Primary Tumor	1	Primary Tumor	105	2013
TCGA-XV-AAZV-01	412	0	412	0	56	10	0	FEMALE	172	No	170	IV		M0	N0	T4	Stage II	TUMOR FREE	NO	Primary Tumor	1	Primary Tumor	83	2013
TCGA-XV-AAZW-01	393	1	393	0	62	13	0	FEMALE	170	No	290	V		M0	N0	T4	Stage II	WITH TUMOR	NO	Primary Tumor	1	Primary Tumor	74	2013
TCGA-YG-AA3N-01	306	0	306	0	67	17	0	MALE	152	No		IV		M0	N0	T4b	Stage IIC	TUMOR FREE	NO	Primary Tumor	1	Primary Tumor	80	2013
TCGA-BF-A3DJ-01	464	0			36	11	0	FEMALE	165	No	110	III	YES	M0	N1	T4b	Stage IIIB	TUMOR FREE	NO	Primary Tumor	1	Primary Tumor	70	2011
TCGA-EB-A4IQ-01	636	1	636	0	42	15	0	FEMALE	150	No	880		YES	M0	N1	T4b	Stage IIIB	TUMOR FREE	NO	Primary Tumor	1	Primary Tumor	40	2012
TCGA-EB-A57M-01	472	1	472	0	56	8	0	MALE	168	No	1010		YES	M0	N1	T4b	Stage IIIB	TUMOR FREE	NO	Primary Tumor	1	Primary Tumor	61	2012
TCGA-FS-A1ZN-01	730	1			43	8	0	MALE		No	100	IV	YES	M0	N1a	T4b	Stage IIIA	WITH TUMOR	NO	Primary Tumor	1	Primary Tumor		2002
TCGA-D9-A4Z3-01	505	0	100	1	73	75	0	FEMALE	170	No	170	V	YES	M0	N1b	T4b	Stage IIIC	TUMOR FREE	NO	Primary Tumor	1	Primary Tumor	70	2012
TCGA-EB-A42Z-01	12	0	12	0	49	10	0	MALE	165	No	1050		YES	M0	N1b	T4b	Stage IIIC	TUMOR FREE	NO	Primary Tumor	1	Primary Tumor	50	2012
TCGA-BF-A3DL-01	769	0	769	0	84	3	0	FEMALE	158	No	180	IV	YES	M0	N2	T3b	Stage IIIB	TUMOR FREE	NO	Primary Tumor	1	Primary Tumor	62	2011
TCGA-BF-AAP6-01	325	0	325	0	55	20	0	MALE	170	No	150	IV	YES	M0	N2	T4b	Stage III	TUMOR FREE	NO	Primary Tumor	1	Primary Tumor	75	2013
TCGA-BF-A1PX-01	282	1	282	0	56	12	0	MALE	175	No	260	III	YES	M0	N2a	T4b	Stage IIIB	TUMOR FREE	NO	Primary Tumor	1	Primary Tumor	78	2010
TCGA-EB-A24D-01	645	0	500	1	72	36	0	MALE	175	No			NO	M0	N2b	T4a	Stage IIIB	TUMOR FREE	NO	Primary Tumor	1	Primary Tumor	86	2011
TCGA-EB-A551-01	590	0	590	0	78	10	0	FEMALE	172	No	1570	V	YES	M0	N2b	T4b	Stage IIIC	TUMOR FREE	NO	Primary Tumor	1	Primary Tumor	65	2012
TCGA-EB-A3Y7-01	326	1	326	0	86	4	0	FEMALE	146	No	460		NO	M0	N2c	T3a	Stage IIIB	TUMOR FREE	NO	Primary Tumor	1	Primary Tumor	55	2012
TCGA-BF-A3DN-01	717	0	717	0	81	3	0	FEMALE	157	No	160	IV	YES	M0	N3	T3b	Stage IIIC	TUMOR FREE	NO	Primary Tumor	1	Primary Tumor	58	2011
TCGA-BF-A5EP-01	335	0	335	0	75	70	0	FEMALE	165	No	310	V	YES	M0	N3	T4b	Stage IIIC	TUMOR FREE	NO	Primary Tumor	1	Primary Tumor	83	2012
TCGA-D9-A3Z4-01	519	1	192	1	54	12	0	MALE	175	No	160	V	YES	M0	N3	T4b	Stage IIIC	WITH TUMOR	NO	Primary Tumor	1	Primary Tumor	90	2012
TCGA-EB-A4OZ-01	620	0	620	0	41	18	0	FEMALE	170	No	1230	V	NO	M0	N3	T4a	Stage IIIC	TUMOR FREE	NO	Primary Tumor	1	Primary Tumor	80	2012
TCGA-GN-A263-01	467	1			24		0	MALE	170	No	180	V	YES	M1c	N3	T4b	Stage IV	WITH TUMOR	NO	Primary Tumor	1	Primary Tumor	92	2004
TCGA-GN-A269-01	170	1	170	0	70	5	0	MALE	170	No	170	V	YES	M0	N3	T4b	Stage IIIC	WITH TUMOR	NO	Primary Tumor	1	Primary Tumor	77	2006
TCGA-XV-AAZY-01	405	0	405	0	76	16	0	FEMALE	167	No	340	V		M0	N3	T4	Stage IIIC	TUMOR FREE	NO	Primary Tumor	1	Primary Tumor	67	2013
TCGA-EB-A24C-01	632	0	465	1	56	10	0	MALE	180	No	610		YES	M0	NX	T4b		TUMOR FREE	NO	Primary Tumor	1	Primary Tumor	74	2011
TCGA-EB-A3XB-01	796	0	796	0	63		0	MALE	164	No	540	IV		M0	NX	T4	Stage II	TUMOR FREE	NO	Primary Tumor	1	Primary Tumor	80	2011
TCGA-EB-A3XD-01	1160	0	1160	0	53		0	FEMALE	164	No	430			M0	NX	T4b	Stage IIC	TUMOR FREE	NO	Primary Tumor	1	Primary Tumor	80	2011
TCGA-EB-A4IS-01	774	0	774	0	77	2.5	0	MALE	155	No	470		YES	M0	NX	T3b	Stage IIB	TUMOR FREE	NO	Primary Tumor	1	Primary Tumor	80	2012
TCGA-EB-A4XL-01	777	0	777	0	56	7	0	FEMALE	168	No	220	IV	YES	M0	NX	T4b	Stage IIC	TUMOR FREE	NO	Primary Tumor	1	Primary Tumor	52	2012
TCGA-EB-A51B-01	931	0	931	0	53	10	0	MALE	173	No	670	III	YES	M0	NX	T4b	Stage IIC	TUMOR FREE	NO	Primary Tumor	1	Primary Tumor	94	2012
TCGA-EB-A550-01	264	1	264	0	75	15	0	FEMALE	158	No	1130	IV	YES	M0	NX	T4b	Stage IIC	TUMOR FREE	NO	Primary Tumor	1	Primary Tumor	70	2012
TCGA-EB-A5SE-01	401	1	367	1	73	4	0	MALE	183	No	120	IV	YES	M0	NX	T3b	Stage IIB	WITH TUMOR	NO	Primary Tumor	1	Primary Tumor	77	2012
TCGA-EB-A5SF-01	369	1	369	0	78	11	0	FEMALE	161	No	200	V	YES	M0	NX	T4b	Stage IIC	TUMOR FREE	NO	Primary Tumor	1	Primary Tumor	57	2012
TCGA-GF-A769-01	1070	1	1070	0	39	74	0	MALE	182	No		IV	YES	M0	NX	T4b	Stage IIC	WITH TUMOR	NO	Primary Tumor	1	Primary Tumor	88	2010
TCGA-GN-A4U5-01	1156	0	1156	0	61	1.15	0	FEMALE	157	No	90	IV	NO	M0	NX	T2a	Stage IB	TUMOR FREE	NO	Primary Tumor	1	Primary Tumor	84	2011
TCGA-HR-A5NC-01	1000	0			90	8	0	FEMALE	152	No	150	V		M0	NX	T4		TUMOR FREE	NO	Primary Tumor	1	Primary Tumor
TCGA-WE-A8K4-01	614	0	614	0	85	12	0	MALE		No	220			M0	NX	T4a	Stage IIB	TUMOR FREE	NO	Primary Tumor	1	Primary Tumor		2013
TCGA-D9-A4Z2-01	190	1	80	1	50	25	7	MALE	164	No	160	IV	YES	M0	N3	T4b	Stage IIIC	WITH TUMOR	NO	Primary Tumor	1	Primary Tumor	54	2012
TCGA-EB-A5VU-01	321	1	217	1	56	15	8	MALE	160	No	330		YES	M0	N1	T4b	Stage IIIB	WITH TUMOR	NO	Primary Tumor	1	Primary Tumor	60	2012
TCGA-EB-A82B-01	390	0	390	0	58	20	10	FEMALE	160	No	1560	V	YES	M0	N2	T4b	Stage III	TUMOR FREE	NO	Primary Tumor	1	Primary Tumor	55	2013
TCGA-FW-A5DX-01	640	0	640	0	71	7	11	MALE		No	60		NO		N3	T4a	Stage IIIC	TUMOR FREE	NO	Primary Tumor	1	Primary Tumor		2012
TCGA-EB-A5FP-01	454	1	24	1	65	8	11	FEMALE	180	No	230		YES	M1b	NX	T4b	Stage IV	WITH TUMOR	NO	Primary Tumor	1	Primary Tumor	82	2012
TCGA-EB-A82C-01	17	0	17	0	70	10	13	FEMALE	150	No	890	V	YES	M0	N0	T4b	Stage IIC	TUMOR FREE	NO	Primary Tumor	1	Primary Tumor	42	2013
TCGA-FR-A728-01	583	0	583	0	54	12	16	FEMALE	165	No	170	IV	YES	M0	N2a	T4b	Stage IIIB	TUMOR FREE	NO	Primary Tumor	1	Primary Tumor	87	2013
TCGA-GN-A8LN-01	772	0	772	0	68	4.85	24	MALE	180	No	140	IV	YES	M0	NX	T4b	Stage IIC	WITH TUMOR	NO	Primary Tumor	1	Primary Tumor	108	2013
TCGA-D3-A5GT-01	487	0	291	1	43	1.92	25	MALE	155	No		IV	YES	M0	N3	T2b	Stage IIIC	WITH TUMOR	NO	Primary Tumor	1	Primary Tumor	79	2012
TCGA-ER-A19K-01	469	1			79	6.8	30	FEMALE		No	310	V	YES	M0	N0	T4b	Stage IIC	WITH TUMOR	NO	Primary Tumor	1	Primary Tumor		2006
TCGA-FR-A726-01	305	1	273	1	90	14	31	MALE	179	No	140	IV	YES	M0	N0	T4b	Stage IIC	WITH TUMOR	NO	Primary Tumor	1	Primary Tumor	81	2013
TCGA-ER-A19T-01	270	1	270	0	51	15	70	MALE	167	No	490	V	NO	M1a	N3	T4a	Stage IV	WITH TUMOR	YES	Primary Tumor	1	Primary Tumor	78	2006
TCGA-ER-A194-01	1354	1	1354	0	77	4.5	78	MALE		No	120	IV	YES	M0	N0			WITH TUMOR	NO	Primary Tumor	1	Primary Tumor		2005
TCGA-GN-A26C-01	821	1			77	14	91	MALE		No	250	IV	YES	M0	N2b	T4b	Stage IIIC	WITH TUMOR	NO	Primary Tumor	1	Primary Tumor	101	2006
TCGA-ER-A2NF-01	877	1	230	1	53	4	100	MALE		No	310	V	YES	M0	N3	T3b	Stage IIIB	WITH TUMOR	NO	Primary Tumor	1	Primary Tumor		2010
TCGA-ER-A42H-01	426	1			76		114	MALE		No	220							WITH TUMOR	NO	Primary Tumor	1	Primary Tumor		2010
TCGA-ER-A2NB-01	857	1	461	1	57	4.39	124	MALE		No	180	IV	YES	M0	N2	T4b	Stage IIIB	WITH TUMOR	NO	Primary Tumor	1	Primary Tumor		2010
TCGA-IH-A3EA-01	524	0			61		141	MALE	175	No	90		YES	M0	N0	T4b	Stage IIC	WITH TUMOR	NO	Primary Tumor	1	Primary Tumor	81	2008
TCGA-DA-A960-01	804	0	804	0	73	2.32	396	MALE		No	350	IV	YES	M0	N0	T3b	Stage IIB	TUMOR FREE	NO	Primary Tumor	1	Regional Cutaneous or Subcutaneous Tissue (includes satellite and in-transit metastasis)		2012
TCGA-GF-A2C7-01	21	0	21	0	48		N	MALE		No	210	IV	YES	M0	N0	T4b	Stage IIC	TUMOR FREE	NO	Primary Tumor	1	Primary Tumor		2011
TCGA-D3-A8GE-06	804	0	804	0	26		0	MALE	176	No	120			M1b	N0	TX	Stage IV	WITH TUMOR	NO	Metastatic	6	Regional Cutaneous or Subcutaneous Tissue (includes satellite and in-transit metastasis)	97	2012
TCGA-DA-A95Z-06	396	0	396	0	87		0	MALE		No	180			M1a	N0	TX	Stage IV	TUMOR FREE	NO	Metastatic	6	Regional Cutaneous or Subcutaneous Tissue (includes satellite and in-transit metastasis)		2013
TCGA-ER-A193-06	955	1			62		0	MALE		No	430		NO	M0	N0	T3b	Stage IIB	WITH TUMOR	NO	Metastatic	6	Regional Lymph Node		2006
TCGA-FS-A4F5-06	874	1			77	1.48	0	FEMALE		No	30	IV	NO	M0	N0	T2a	Stage IB	WITH TUMOR	NO	Metastatic	6	Regional Cutaneous or Subcutaneous Tissue (includes satellite and in-transit metastasis)		2005
TCGA-FW-A3I3-06	531	0	531	0	59		0	FEMALE	173	No	130			M1	N0		Stage IV	TUMOR FREE	NO	Metastatic	6	Distant Metastasis	105	2011
TCGA-D9-A6E9-06	301	0	301	0	75	4	0	FEMALE	165	No	220	IV	NO	M0	N1	T3a	Stage IIIA	TUMOR FREE	NO	Metastatic	6	Primary Tumor	89	2013
TCGA-D3-A2JN-06	2022	1	2022	0	46		0	FEMALE	163	No	110			M0	N1b	T0	Stage III	TUMOR FREE	NO	Metastatic	6	Regional Lymph Node	76	2007
TCGA-D3-A3C7-06	1429	0	1429	0	57		0	FEMALE	162	No	90			M0	N1b	T0	Stage III	TUMOR FREE	NO	Metastatic	6	Regional Lymph Node	72	2009
TCGA-D3-A3MR-06	3151	0	3108	1	42		0	MALE	180	No	90			M0	N1b	T0	Stage III	TUMOR FREE	NO	Metastatic	6	Regional Cutaneous or Subcutaneous Tissue (includes satellite and in-transit metastasis)	86	2004
TCGA-DA-A95W-06	1136	0	1136	0	52		0	MALE		No	550			M0	N1b	TX	Stage IIIB	TUMOR FREE	NO	Metastatic	6	Regional Lymph Node		2011
TCGA-EE-A3AD-06	875	1	554	1	50		0	MALE		No	90			M0	N1b	T0	Stage III	WITH TUMOR	NO	Metastatic	6	Regional Lymph Node		2009
TCGA-EE-A3AA-06	3781	0	3781	0	47		0	MALE		No	180			M0	N2a	T0	Stage III	TUMOR FREE	NO	Metastatic	6	Regional Lymph Node		2001
TCGA-EE-A3AB-06	3733	0	3733	0	30		0	MALE		No	160			M0	N2a	T0	Stage III	TUMOR FREE	YES	Metastatic	6	Regional Lymph Node		2001
TCGA-D3-A2JC-06	2639	0	2639	0	53		0	FEMALE	168	No	90			M0	N2b	T0	Stage III	TUMOR FREE	NO	Metastatic	6	Regional Lymph Node	83	2006
TCGA-EE-A3AC-06	1948	0	1948	0	47		0	MALE		No	140			M0	N2b	T0	Stage III	TUMOR FREE	NO	Metastatic	6	Regional Lymph Node		2009
TCGA-EE-A3JD-06	832	1			70		0	MALE		No	150			M0	N2b	TX	Stage III	WITH TUMOR	NO	Metastatic	6	Regional Lymph Node		2009
TCGA-FW-A3TV-06	411	0	139	1	57	0.5	0	FEMALE	165	No	210	III		M0	N2b	T1	Stage IIIB	WITH TUMOR	NO	Metastatic	6	Regional Lymph Node	86	2012
TCGA-D3-A3MO-06	284	1			47		0	MALE	178	No	270			M0	N2c	TX	Stage III	WITH TUMOR	NO	Metastatic	6	Regional Cutaneous or Subcutaneous Tissue (includes satellite and in-transit metastasis)	70	2009
TCGA-D3-A1Q8-06	854	1			33		0	MALE	187	No	100			M1b	N3	T0	Stage IV	WITH TUMOR	YES	Metastatic	6	Regional Lymph Node	161	2004
TCGA-D3-A2JP-06	1812	0	1812	0	37		0	MALE	175	No	150			M0	N3	T0	Stage IIIC	WITH TUMOR	NO	Metastatic	6	Regional Lymph Node	75	2008
TCGA-D3-A3C8-06	1409	0	1409	0	58		0	FEMALE	164	No				M0	N3	TX	Stage IIIC	WITH TUMOR	YES	Metastatic	6	Regional Cutaneous or Subcutaneous Tissue (includes satellite and in-transit metastasis)	132	2009
TCGA-EE-A3AF-06	420	1			48		0	FEMALE		No	140			M0	N3	T0	Stage IIIC	WITH TUMOR	YES	Metastatic	6	Regional Lymph Node		2009
TCGA-FR-A69P-06	478	0	274	1	34		0	FEMALE	173	No	400				N3	TX	Stage IIIC	TUMOR FREE	YES	Metastatic	6	Regional Lymph Node	76	2013
TCGA-GF-A3OT-06	301	0			58		0	FEMALE		No	330			M0	N3	T3	Stage IIIC	WITH TUMOR	NO	Metastatic	6	Regional Lymph Node	66	2011
TCGA-GF-A4EO-06	591	0	591	0	74		0	FEMALE	166	No	150			M0	N3	T0	Stage IIIC	TUMOR FREE	YES	Metastatic	6	Regional Lymph Node	105	2012
TCGA-QB-AA9O-06	549	1			73		0	MALE	180	No	50			M0	N3	TX	Stage IIIC	WITH TUMOR	NO	Metastatic	6	Regional Lymph Node	119	2012
TCGA-BF-AAP0-06	454	0	454	0	40		0	FEMALE	170	No	120			M1	NX	T4	Stage IV	TUMOR FREE	NO	Metastatic	6	Regional Lymph Node	57	2013
TCGA-RP-A693-06	10	0	10	0	77		0	MALE	178	No	160			M1c	NX	TX	Stage IV	TUMOR FREE	NO	Metastatic	6	Distant Metastasis	81	2008
TCGA-RP-A694-06	21	0	21	0	71		0	MALE	185	No	110			M1c	NX	TX	Stage IV	TUMOR FREE	NO	Metastatic	6	Distant Metastasis	99	2009
TCGA-XV-AB01-06	403	0	403	0	54		0	FEMALE	164	No				M0	NX	T3	Stage II	WITH TUMOR	NO	Metastatic	6	Regional Lymph Node	78	2013
TCGA-GN-A265-06	2948	0	2948	0	53		0	MALE		No	220							TUMOR FREE	NO	Metastatic	6	Regional Lymph Node	85	2004
TCGA-GN-A266-06	308	1			45		0	MALE	173	No	110							WITH TUMOR	YES	Metastatic	6	Regional Cutaneous or Subcutaneous Tissue (includes satellite and in-transit metastasis)	103	2004
TCGA-HR-A2OG-06	7	0			50		0	FEMALE		No	340							TUMOR FREE	NO	Metastatic	6	Distant Metastasis
TCGA-RP-A690-06	6	0			66		0	FEMALE	162	No	80							TUMOR FREE		Metastatic	6	Distant Metastasis	49	2005
TCGA-DA-A1HV-06	2329	0	2329	0	75		3	FEMALE		No	320			M0	N2b	T0	Stage IIIB	TUMOR FREE	NO	Metastatic	6	Regional Lymph Node		2008
TCGA-D3-A1Q1-06	504	1			79	0.4	3	FEMALE	162	No	120	II	NO	M0	N3	T1b	Stage IIIC	WITH TUMOR	NO	Metastatic	6	Regional Lymph Node	59	2004
TCGA-GF-A6C9-06	480	0	480	0	78		4	MALE	172	No	160						Stage IIIB	TUMOR FREE	YES	Metastatic	6	Distant Metastasis	87	2012
TCGA-DA-A1HW-06	1096	1	852	1	37	0.7	7	FEMALE		No	90	III	NO	M0	N1b	T1a	Stage IIIB	WITH TUMOR	NO	Metastatic	6	Regional Lymph Node	69	2009
TCGA-WE-A8ZT-06	359	0	359	0	25	4	10	FEMALE		No	220		YES	M1b	N1b	T3b	Stage IV	TUMOR FREE	NO	Metastatic	6	Regional Lymph Node		2013
TCGA-D9-A3Z3-06	678	0	678	0	39	3.9	11	FEMALE	164	No	80	IV	NO	M0	N1b	T3a	Stage IIIB	TUMOR FREE	NO	Metastatic	6	Regional Lymph Node	61	2012
TCGA-D3-A2JD-06	361	1			58	18	14	MALE	183	No	130	V	YES	M0	N1b	T4b	Stage IIIC	WITH TUMOR	NO	Metastatic	6	Regional Lymph Node	73	2007
TCGA-D3-A5GS-06	553	0	161	1	58	0.62	14	MALE	172	No		II	NO	M1c	N1b	T1b	Stage IV	WITH TUMOR	NO	Metastatic	6	Regional Lymph Node	99	2012
TCGA-FS-A1Z7-06	237	1			19	17	14	MALE		No	40	V	YES	M0	N1b	T4b	Stage IIIC	WITH TUMOR	NO	Metastatic	6	Regional Lymph Node		2005
TCGA-EE-A2A2-06	1814	0	1814	0	71	7	16	MALE		No	440	IV	YES	M0	N1b	T4b	Stage IIIC	TUMOR FREE	NO	Metastatic	6	Regional Lymph Node		2009
TCGA-D3-A3CF-06	746	1			61	9	16	FEMALE	162	No		V	YES	M0	N3	T4b	Stage IIIC	WITH TUMOR	NO	Metastatic	6	Regional Lymph Node	129	2009
TCGA-D3-A51K-06	1002	0	1002	0	51	0	20	MALE	173	No	180	I		M0	N2b	Tis	Stage IIIB	TUMOR FREE	NO	Metastatic	6	Regional Lymph Node	90	2011
TCGA-EE-A185-06	151	1			55	6	20	FEMALE		No	90	IV	YES	M0	N3	T4b	Stage IIIC	WITH TUMOR	NO	Metastatic	6	Regional Lymph Node		2008
TCGA-EB-A44Q-06	28	0			51		22	FEMALE	154	No	1720		YES	M0	N3	TX	Stage IIIC	TUMOR FREE	NO	Metastatic	6	Regional Lymph Node	47	2012
TCGA-WE-A8ZR-06	274	1	126	1	49	7.3	24	MALE		No	340		YES	M0	N1b	T4b	Stage IIIC	WITH TUMOR	YES	Metastatic	6	Regional Lymph Node		2013
TCGA-WE-A8ZX-06	1089	0	1089	0	45		26	MALE		No	40			M0	N1b	TX	Stage IIIB	TUMOR FREE	YES	Metastatic	6	Regional Lymph Node		2012
TCGA-DA-A3F8-06	1319	0	1319	0	39	1.9	26	MALE		No	280	IV	NO	M0	N2b	T2a	Stage IIIB	TUMOR FREE	NO	Metastatic	6	Regional Lymph Node		2011
TCGA-QB-A6FS-06	220	0	220	0	49		27	MALE	184	No	750			M0	N3	T0	Stage IIIC	WITH TUMOR	NO	Metastatic	6	Regional Lymph Node	78	2013
TCGA-D3-A1Q4-06	3408	0	3408	0	53	1.45	29	FEMALE	155	No	210	IV	YES	M0	N1b	T2b	Stage IIIC	TUMOR FREE	NO	Metastatic	6	Regional Lymph Node	83	2003
TCGA-ER-A197-06	424	1			83	8	30	FEMALE		No	390		YES	M0	N1a	T4b	Stage IIIB	WITH TUMOR	NO	Metastatic	6			2006
TCGA-D3-A51F-06	1695	0	1695	0	51	7	30	MALE	187	No	350	IV	YES	M0	N1b	T4b	Stage IIIC	TUMOR FREE	NO	Metastatic	6	Regional Lymph Node	90	2009
TCGA-EE-A29E-06	1940	0	1940	0	54	3.2	30	MALE		No	110	IV	NO	M0	N1b	T3a	Stage IIIB	TUMOR FREE	NO	Metastatic	6	Regional Lymph Node		2008
TCGA-W3-AA1O-06	122	1	122	0	85		31	MALE	183	No	100			M0	N2	TX	Stage III	WITH TUMOR	NO	Metastatic	6	Regional Lymph Node	89	1997
TCGA-DA-A1IB-06	1235	1	1235	0	69	1.5	33	FEMALE		No	110	IV	YES	M0	N2b	T2b	Stage IIIC	WITH TUMOR	NO	Metastatic	6	Regional Lymph Node		2010
TCGA-ER-A19E-06	396	1			36	1.1	34	FEMALE		No	390	III	NO	M0	N0	T2a	Stage IB	WITH TUMOR	NO	Metastatic	6	Regional Lymph Node		2008
TCGA-D3-A51T-06	818	0	818	0	59	4.2	34	FEMALE	152	No	100	IV	YES	M0	N1b	T4b	Stage IIIC	TUMOR FREE	YES	Metastatic	6	Regional Lymph Node	92	2011
TCGA-D3-A8GB-06	938	1			48	3.5	34	MALE	183	No	130	IV	NO	M0	N1b	T3a	Stage IIIB	WITH TUMOR	NO	Metastatic	6	Regional Lymph Node	89	2003
TCGA-WE-AA9Y-06	370	0	370	0	37	1.4	34	MALE		No	380		NO	M0	N3	T2a	Stage IIIC	TUMOR FREE	NO	Metastatic	6	Regional Lymph Node		2013
TCGA-ER-A42K-06	394	1	394	0	40	5.5	35	FEMALE		No	60	IV	YES	M0	N3	T4b	Stage IIIC	WITH TUMOR	NO	Metastatic	6	Regional Lymph Node		2012
TCGA-D3-A51N-06	688	0	570	1	56		36	FEMALE	163	No	140			M1c	N3	T0	Stage IV	WITH TUMOR	NO	Metastatic	6	Regional Lymph Node	84	2012
TCGA-GF-A6C8-06	62	0			62	4	36	FEMALE	167	No	300	IV	YES	M0	NX	T3b	Stage IIB		NO	Metastatic	6	Regional Lymph Node	67	2012
TCGA-ER-A19S-06	1505	0	1505	0	81		36	FEMALE		No	650							TUMOR FREE	NO	Metastatic	6	Regional Lymph Node		2008
TCGA-ER-A19N-06	1341	1			47		37	MALE		No	1170							TUMOR FREE	YES	Metastatic	6	Regional Lymph Node		2008
TCGA-ER-A19A-06	2365	0	2365	0	79		41	MALE		No	110			M1	N0	TX	Stage IV	TUMOR FREE	NO	Metastatic	6	Regional Cutaneous or Subcutaneous Tissue (includes satellite and in-transit metastasis)		2006
TCGA-D3-A8GD-06	718	0	718	0	63	20	42	FEMALE	168	No	140	IV	YES	M0	N3	T4b	Stage IIIC	TUMOR FREE	NO	Metastatic	6	Regional Lymph Node	79	2012
TCGA-GN-A4U4-06	1197	0	1197	0	73	1.7	42	MALE	175	No	340	IV	YES	M0	NX	T2b	Stage IIA	TUMOR FREE	NO	Metastatic	6	Regional Lymph Node	85	2011
TCGA-WE-A8K6-06	546	0	546	0	79		46	MALE		No	440			M0	N1b	TX	Stage IIIB	WITH TUMOR	NO	Metastatic	6	Regional Lymph Node		2013
TCGA-EE-A29L-06	79	1			78	7	46	MALE		No	330	V	YES	M0	N3	T4b	Stage IIIC		NO	Metastatic	6	Regional Lymph Node		2009
TCGA-ER-A1A1-06	3196	0	1971	1	58		47	MALE		No	150			M0	N3	TX	Stage IIIC	TUMOR FREE	YES	Metastatic	6	Regional Lymph Node		2005
TCGA-ER-A19O-06					56		48	MALE		No	320			M0	N1b	T3b	Stage IIIB	WITH TUMOR	NO	Metastatic	6	Regional Lymph Node		2006
TCGA-D3-A1Q6-06	2184	1			55	50	50	MALE	175	No	250	V		M0	N1b	T4	Stage III	TUMOR FREE	NO	Metastatic	6	Regional Cutaneous or Subcutaneous Tissue (includes satellite and in-transit metastasis)	81	2003
TCGA-D3-A2JO-06	2010	0	2010	1	50		50	FEMALE	174	No	90		YES	M0	N3	TX	Stage IIIC	WITH TUMOR	YES	Metastatic	6	Regional Cutaneous or Subcutaneous Tissue (includes satellite and in-transit metastasis)	77	2008
TCGA-FR-A7U9-06	571	0	231	1	63	2.8	50	FEMALE	160	No		IV	YES	M0	N3	T3b	Stage IIIC	TUMOR FREE	NO	Metastatic	6	Regional Lymph Node	67	2013
TCGA-FS-A4F9-06	1035	0	376	1	80	10	50	MALE		No	110		YES	M0	N3	T4b	Stage IIIC	WITH TUMOR	NO	Metastatic	6	Regional Lymph Node		2011
TCGA-FS-A1ZH-06	996	1			71	3	57	FEMALE		No	310	IV	YES	M1c	N2c	T3b	Stage IV	WITH TUMOR	NO	Metastatic	6	Regional Lymph Node		2003
TCGA-FW-A5DY-06	587	0	587	0	48		60	FEMALE		No	100				N1	T3	Stage III	TUMOR FREE	NO	Metastatic	6	Regional Lymph Node		2012
TCGA-GN-A4U9-06	673	1	384	1	71	1.7	60	MALE	176	No	170	IV	YES	M0	N3	T2b	Stage IIIC	WITH TUMOR	NO	Metastatic	6	Regional Lymph Node	104	2012
TCGA-ER-A19J-06	196	1	196	0	54		68	MALE		No	560			M1	N3	TX	Stage IV	WITH TUMOR	NO	Metastatic	6	Regional Lymph Node		2004
TCGA-ER-A19T-06	270	1	270	0	51	15	70	MALE	167	No	90	V	NO	M1a	N3	T4a	Stage IV	WITH TUMOR	YES	Metastatic	6	Primary Tumor	78	2006
TCGA-EE-A17Z-06	263	1			57	29	71	MALE		No	50	V	NO	M0	N0	T4a	Stage IIB	WITH TUMOR	NO	Metastatic	6	Regional Lymph Node		2008
TCGA-FS-A1ZG-06	295	1			60	6	77	FEMALE		No	220	V	YES	M0	N2b	T4b	Stage IIIC	WITH TUMOR	NO	Metastatic	6	Regional Lymph Node		2007
TCGA-FS-A1ZR-06	347	1			36	2	79	MALE		No		IV		M0	N0	T2	Stage II	WITH TUMOR	NO	Metastatic	6	Regional Cutaneous or Subcutaneous Tissue (includes satellite and in-transit metastasis)		1995
TCGA-D3-A2J9-06	723	1			75	21	80	MALE	183	No		V	YES	M0	N3	T4b	Stage IIIC	WITH TUMOR	NO	Metastatic	6	Regional Lymph Node	70	2003
TCGA-EE-A29D-06	425	1	425	0	87	3.2	86	MALE		No	80	IV	YES	M0	N1b	T3b	Stage IIIC		NO	Metastatic	6	Regional Lymph Node		2008
TCGA-WE-AAA4-06	760	0	760	0	56		94	FEMALE		No	170			M0	N3	TX	Stage IIIC	WITH TUMOR	NO	Metastatic	6	Regional Cutaneous or Subcutaneous Tissue (includes satellite and in-transit metastasis)		2012
TCGA-ER-A2NF-06	877	1	230	1	53	4	100	MALE		No	160	V	YES	M0	N3	T3b	Stage IIIB	WITH TUMOR	NO	Metastatic	6	Primary Tumor		2010
TCGA-ER-A199-06	279	1			86	3	105	FEMALE		No	590	IV	YES	M0	N3	T4b	Stage IIIC	WITH TUMOR	NO	Metastatic	6	Regional Lymph Node		2007
TCGA-DA-A3F3-06	319	1	319	0	52		106	MALE		No	250			M0	N2b	T0	Stage IIIB	WITH TUMOR	NO	Metastatic	6	Regional Lymph Node		2010
TCGA-EB-A5UL-06	891	0	891	0	71	4	120	MALE	183	No	390			M0	N1	TX	Stage III	TUMOR FREE	NO	Metastatic	6	Regional Lymph Node	80	2012
TCGA-FS-A1ZF-06	470	1			78	4.3	133	FEMALE		No	80	IV	YES	M0	N0	T4b	Stage IIC	WITH TUMOR	NO	Metastatic	6	Distant Metastasis		2007
TCGA-D3-A2JE-06	841	1			75		140	FEMALE	160	No	170			M0	N3	TX	Stage IIIC	WITH TUMOR	NO	Metastatic	6	Regional Lymph Node	81	2009
TCGA-GN-A4U7-06	317	1	317	0	56	1.39	148	FEMALE	161	No	230	IV	NO	M0	N3	T2b	Stage IIIC	WITH TUMOR	NO	Metastatic	6	Regional Lymph Node	48	2011
TCGA-D9-A4Z6-06	561	1	213	1	54		164	MALE	178	No	140			M0	N1b	T3b	Stage IIIC	WITH TUMOR	NO	Metastatic	6	Regional Lymph Node	88	2012
TCGA-EE-A29R-06	440	0			48	3.5	171	FEMALE		No	520	V	YES	M0	N1b	T3b	Stage IIIC	WITH TUMOR	NO	Metastatic	6	Regional Lymph Node		2010
TCGA-Z2-AA3V-06	486	0	486	0	57	0.5	175	FEMALE	166	No	160		NO	M0	N0	T1a	Stage IA	TUMOR FREE	NO	Metastatic	6	Regional Lymph Node	63	2013
TCGA-D3-A2JK-06	368	1			24	4.3	176	MALE	185	No	50	IV	YES	M0	N2b	T4b	Stage IIIC	WITH TUMOR	NO	Metastatic	6	Regional Lymph Node	92	2005
TCGA-D3-A2JH-06	1280	0	1280	0	68	1	180	MALE	175	No	150	II	NO	M0	N0	T1b	Stage IB	TUMOR FREE	YES	Metastatic	6	Regional Cutaneous or Subcutaneous Tissue (includes satellite and in-transit metastasis)	123	2010
TCGA-3N-A9WD-06	395	1			82	1.25	183	MALE	183	No	170	III	NO	M0	N1a	T2a	Stage IIIA	WITH TUMOR	NO	Metastatic	6	Regional Lymph Node	116	2013
TCGA-DA-A1I0-06	620	1	599	1	63	4.5	189	MALE		No	130	IV	YES	M1a	N3	T4b	Stage IV	WITH TUMOR	NO	Metastatic	6	Regional Cutaneous or Subcutaneous Tissue (includes satellite and in-transit metastasis)		2008
TCGA-EB-A5VV-06	214	0	214	0	74	4	198	FEMALE	160	No	510		YES	M0	N1	T3b	Stage IIIB	TUMOR FREE	NO	Metastatic	6	Regional Lymph Node	96	2012
TCGA-YD-A89C-06	210	0			43	1	202	FEMALE	164	No	200	IV	NO	M0	NX	T1a	Stage IA	TUMOR FREE	NO	Metastatic	6	Distant Metastasis	59	2013
TCGA-FS-A1Z3-06	636	1			72		203	FEMALE		No	340			M1	N0	TX	Stage IV	WITH TUMOR	NO	Metastatic	6	Distant Metastasis		2002
TCGA-GN-A8LL-06	650	1			68	5	209	FEMALE	154	No	210		YES	M0	NX	T4b	Stage IIC	WITH TUMOR	NO	Metastatic	6	Regional Lymph Node	89	2012
TCGA-D9-A3Z1-06	468	1	335	1	66	1.7	223	MALE	180	No	190	IV		M0	N3	T2a	Stage IIIC	WITH TUMOR	NO	Metastatic	6	Regional Lymph Node	80	2011
TCGA-EE-A3AG-06	1265	1	755	1	25		229	MALE		No	170			M0	N2c	T0	Stage III	WITH TUMOR	NO	Metastatic	6	Regional Cutaneous or Subcutaneous Tissue (includes satellite and in-transit metastasis)		2009
TCGA-D3-A3ML-06	422	1			70	2.3	230	MALE	178	Yes	120	IV	NO	M0	N2a	T3a	Stage IIIA	WITH TUMOR	NO	Metastatic	6	Regional Lymph Node	76	2003
TCGA-D3-A1Q3-06	507	1	507	0	64	4.6	248	MALE	182	Yes	70		YES	M0	N0	T4b	Stage IIC	WITH TUMOR	NO	Metastatic	6	Regional Lymph Node	108	2001
TCGA-EE-A2GB-06	1803	0	1803	0	51	1.65	248	MALE		No	80	III	YES	M0	N1a	T2b	Stage IIIB	TUMOR FREE	YES	Metastatic	6	Regional Lymph Node		2007
TCGA-D9-A6EG-06	698	1	398	1	56	5	254	MALE	165	No	70	IV	YES	M0	N1	T4a	Stage IIIA		NO	Metastatic	6	Regional Cutaneous or Subcutaneous Tissue (includes satellite and in-transit metastasis)	70	2012
TCGA-WE-AAA3-06	651	0	651	0	84	7	256	FEMALE		No	200		YES	M0	N2b	T4b	Stage IIIC	TUMOR FREE	NO	Metastatic	6	Regional Lymph Node		2013
TCGA-EE-A2GP-06	423	1			80	4.2	258	MALE		No	180	IV	YES	M0	N1a	T4b	Stage IIIB	WITH TUMOR	NO	Metastatic	6	Regional Cutaneous or Subcutaneous Tissue (includes satellite and in-transit metastasis)		2009
TCGA-DA-A95Y-06	430	1	430	0	68	5.03	271	MALE		No	360	IV	YES	M0	N0	T4b	Stage IIC	WITH TUMOR	NO	Metastatic	6	Regional Lymph Node		2012
TCGA-EE-A2MH-06	516	1			66	3.4	274	MALE		No	70	V	NO	M0	N0	T4a	Stage III	WITH TUMOR	NO	Metastatic	6	Regional Lymph Node		2001
TCGA-D3-A1Q9-06	961	1			72	6	275	MALE	177	No	490	V	YES	M0	N2a	T4b	Stage IIIB	WITH TUMOR	NO	Metastatic	6	Regional Lymph Node	98	2005
TCGA-ER-A19D-06	383	1			46	1.75	276	FEMALE		No	440	IV	NO	M0	N0	T2a	Stage IB	WITH TUMOR	NO	Metastatic	6	Regional Cutaneous or Subcutaneous Tissue (includes satellite and in-transit metastasis)		2004
TCGA-EE-A29N-06	566	1			78		277	MALE		No	240			M0	N0	TX	I/II NOS	WITH TUMOR	NO	Metastatic	6	Regional Lymph Node		2009
TCGA-DA-A3F2-06	1032	1	1032	0	55	5.1	281	MALE		No	140	V	NO	M0	N2b	T4a	Stage IIIB	WITH TUMOR	NO	Metastatic	6	Regional Cutaneous or Subcutaneous Tissue (includes satellite and in-transit metastasis)	87	2010
TCGA-YG-AA3P-06	439	0			63	10	296	FEMALE	160	No	230	V	NO	M0	N0	T4a	Stage IIB	WITH TUMOR	NO	Metastatic	6	Distant Metastasis	64	2013
TCGA-EE-A29X-06	545	1			58	2	299	FEMALE		No	80	IV	NO	M0	N0	T2a	Stage IB	WITH TUMOR	NO	Metastatic	6	Regional Lymph Node		2009
TCGA-EE-A29C-06	2402	1	2212	1	20	1.7	300	MALE		No	150	IV	NO	M0	N0	T2a	Stage IB	WITH TUMOR	NO	Metastatic	6	Regional Lymph Node		2007
TCGA-EE-A2GT-06	1365	0	1357	1	77	2.2	301	MALE		No	90	IV	NO	M0	N0	T3a	Stage IIA	WITH TUMOR	NO	Metastatic	6	Regional Lymph Node		2009
TCGA-EB-A44R-06	315	1	315	0	52		303	MALE	164	No	940			M0	N2b	TX	Stage IIIB	TUMOR FREE	NO	Metastatic	6	Regional Lymph Node	53	2011
TCGA-WE-AAA0-06	1229	0	1229	0	47	0.8	311	MALE		No	60		NO	M0	N0	T1a	Stage IA	TUMOR FREE	YES	Metastatic	6	Regional Lymph Node		2011
TCGA-FS-A1ZK-06	728	1			68	5	336	MALE		No	210	IV		M0	N0	T4	Stage II	WITH TUMOR	NO	Metastatic	6	Distant Metastasis		2005
TCGA-FR-A7U8-06	847	0	567	1	50		352	MALE	183	Yes				M0	N3	TX	Stage IIIC	WITH TUMOR	NO	Metastatic	6	Distant Metastasis	75	2012
TCGA-EB-A6L9-06	1109	0	1109	0	55		365	MALE	156	No	1620		YES	M0	N3	TX	Stage IIIC	TUMOR FREE	NO	Metastatic	6	Regional Lymph Node	58	2012
TCGA-WE-A8JZ-06	731	0			70	14	371	MALE		No	120		YES	M0	N1a	T4b	Stage IIIB	TUMOR FREE	NO	Metastatic	6	Regional Lymph Node		2012
TCGA-EE-A20I-06	412	1			79		376	MALE		No			YES	M1c	N0	TX	Stage IV	WITH TUMOR	NO	Metastatic	6	Regional Cutaneous or Subcutaneous Tissue (includes satellite and in-transit metastasis)		2008
TCGA-ER-A198-06	1544	1			45	10	376	MALE		No	350		YES	M0	NX			WITH TUMOR	NO	Metastatic	6	Regional Cutaneous or Subcutaneous Tissue (includes satellite and in-transit metastasis)		2003
TCGA-FS-A1ZT-06	1617	0	1617	0	55	1.15	381	MALE		No	140	IV		M0	N1b	T2	Stage III	TUMOR FREE	NO	Metastatic	6	Distant Metastasis		2005
TCGA-FS-A1Z4-06	854	1			62	0.85	382	MALE		No	420	III	NO	M0	N0	T1	Stage I	WITH TUMOR	NO	Metastatic	6	Regional Lymph Node		2001
TCGA-EE-A2M5-06	659	1			49	0.8	390	MALE		No	310	III	NO	M0	N0	T2	Stage I	WITH TUMOR	NO	Metastatic	6	Regional Lymph Node		1999
TCGA-EE-A2GR-06	1301	1			78	6.9	400	MALE		No	160	IV		M0	N0	T4	Stage II	WITH TUMOR	NO	Metastatic	6	Regional Cutaneous or Subcutaneous Tissue (includes satellite and in-transit metastasis)		2009
TCGA-EE-A182-06	447	1			84	14	406	FEMALE		No	460	V	YES	M0	N1b	T4b	Stage IIIC	WITH TUMOR	NO	Metastatic	6	Distant Metastasis		2008
TCGA-D3-A3MU-06	1209	0	845	1	53	2.9	407	MALE	181	Yes		IV	NO	M0	N2a	T3a	Stage IIIA	WITH TUMOR	NO	Metastatic	6	Regional Lymph Node	110	2010
TCGA-EE-A2M8-06	601	1			54	2	413	FEMALE		No	130	IV	NO	M0	N1	T3a	Stage III	WITH TUMOR	NO	Metastatic	6	Regional Lymph Node		2000
TCGA-D9-A6EA-06					70	6	422	MALE	166	No	270	IV	NO	M0	N3	T4a	Stage IIIC	TUMOR FREE	NO	Metastatic	6	[Discrepancy]	58	2012
TCGA-EE-A2MC-06	1871	1			73	1	426	MALE		No	90	III	NO	M0	N0	T2	Stage I	TUMOR FREE	NO	Metastatic	6	Regional Lymph Node		2000
TCGA-3N-A9WB-06	518	1			71	0.7	426	MALE	175	No	90	III	NO	M0	NX	T1a	Stage IA	WITH TUMOR	NO	Metastatic	6	Distant Metastasis	78	2012
TCGA-D3-A1QB-06	2912	0	2912	0	75		441	FEMALE	147	No	100			M0	N2c	T0	Stage III	TUMOR FREE	NO	Metastatic	6	Regional Lymph Node	86	2005
TCGA-EE-A183-06	818	1			48		447	MALE		No	70	I		M0	N0	Tis	Stage 0	WITH TUMOR	NO	Metastatic	6	Regional Lymph Node		2007
TCGA-ER-A19F-06	802	1	802	0	82	6.7	464	MALE		No	310			M0	N0			TUMOR FREE	NO	Metastatic	6	Regional Lymph Node		2003
TCGA-EE-A3J5-06	1124	1			71	4.8	467	MALE		No	40	V	NO	M0	N1	T4a	Stage III	WITH TUMOR	NO	Metastatic	6	Regional Cutaneous or Subcutaneous Tissue (includes satellite and in-transit metastasis)		2000
TCGA-Z2-A8RT-06	839	0	839	0	42	4	469	FEMALE	155	No	90	III	YES	M0	N0	T3b	Stage IIB	TUMOR FREE	NO	Metastatic	6	Regional Cutaneous or Subcutaneous Tissue (includes satellite and in-transit metastasis)	77	2012
TCGA-D3-A5GL-06	3826	0	3826	0	74	1.6	473	MALE	185	No	10	IV	NO	M0	N0	T2a	Stage IB	TUMOR FREE	YES	Metastatic	6	Regional Lymph Node	113	2003
TCGA-D3-A3BZ-06	3976	0	3976	0	63	4.6	488	MALE	170	No		V	NO	M0	N0	T4a	Stage IIB	TUMOR FREE	YES	Metastatic	6	Regional Lymph Node	99	2002
TCGA-D3-A3MV-06	1378	0	1378	0	38	1.2	489	FEMALE	156	No	120	IV	YES	M0	N2a	T2b	Stage IIIB	TUMOR FREE	NO	Metastatic	6	Regional Cutaneous or Subcutaneous Tissue (includes satellite and in-transit metastasis)	135	2010
TCGA-EE-A17Y-06	828	1			69	2.8	507	MALE		No	60	IV	YES	M0	N1a	T3b	Stage IIIB	WITH TUMOR	NO	Metastatic	6	Regional Cutaneous or Subcutaneous Tissue (includes satellite and in-transit metastasis)		2007
TCGA-ER-A195-06	1078	1	1078	0	46		512	MALE		No	140			M0	N0	TX		WITH TUMOR	NO	Metastatic	6	Regional Lymph Node		2005
TCGA-EE-A29M-06	1729	0	1729	0	33	1.02	524	FEMALE		No	240	III	NO	M0	N0	T2a	Stage IB	TUMOR FREE	NO	Metastatic	6	Regional Lymph Node		2007
TCGA-D3-A8GQ-06	884	1			66	2.6	536	MALE	174	No	70	III		M0	N0	T3	Stage II	WITH TUMOR	NO	Metastatic	6	Distant Metastasis	82	2004
TCGA-EB-A5KH-06	619	1	619	0	55		539	MALE	172	No	830			M0	N1	T0	Stage III	TUMOR FREE	NO	Metastatic	6	Regional Lymph Node	62	2011
TCGA-D3-A2J7-06	3136	1			67	3.6	541	MALE	175	No	40	III	YES	M0	N1b	T3b	Stage IIIC	WITH TUMOR	NO	Metastatic	6	Regional Lymph Node	93	2003
TCGA-D3-A2JF-06	1888	0	1888	0	74	0.28	544	MALE	170	No	70	III	NO	M0	N0	T1a	Stage IA	TUMOR FREE	NO	Metastatic	6	Distant Metastasis	80	2008
TCGA-FS-A1ZU-06	808	1			70	8.4	544	FEMALE		No	130	V	YES	M0	N0	T4b	Stage IIC	WITH TUMOR	NO	Metastatic	6	Distant Metastasis		2002
TCGA-EE-A3J8-06	1044	1			59	4.8	553	MALE		No		IV	NO	M0	N1a	T4a	Stage IIIA	TUMOR FREE	NO	Metastatic	6	Regional Cutaneous or Subcutaneous Tissue (includes satellite and in-transit metastasis)		2006
TCGA-EE-A17X-06	907	1			54	0.8	555	MALE		No	180	III	NO	M0	N0	T1a	Stage IA	WITH TUMOR	NO	Metastatic	6	Regional Lymph Node		2006
TCGA-EE-A2MT-06	2166	0	2166	0	45	1.5	564	MALE		No	390	IV	NO	M0	N0	T2a	Stage IB	TUMOR FREE	YES	Metastatic	6	Regional Lymph Node		2007
TCGA-EE-A2GI-06	1482	0	1482	0	39	0.65	567	MALE		No	680	III	NO	M0	N0	T1a	Stage IA	TUMOR FREE	NO	Metastatic	6	Regional Lymph Node		2008
TCGA-ER-A2NE-06	613	1	613	0	39		567	MALE		Yes	150			M0	N0	Tis	Stage 0	WITH TUMOR	YES	Metastatic	6	Distant Metastasis		2007
TCGA-ER-A2NG-06	1490	1	1153	1	43	3	567	FEMALE		No	260	III	YES	M0	N3	T3b	Stage IIIC	WITH TUMOR	NO	Metastatic	6	Regional Lymph Node		2009
TCGA-D3-A8GM-06	3259	1	3259	0	73	3.8	596	MALE	168	No	350	IV	YES	M0	N0	T3b	Stage IIB	TUMOR FREE	YES	Metastatic	6	Regional Lymph Node	75	2005
TCGA-GN-A26A-06	988	1			63	2.3	618	FEMALE	165	No	270	IV	NO	M0	N1a	T3a	Stage IIIA	WITH TUMOR	NO	Metastatic	6	Regional Cutaneous or Subcutaneous Tissue (includes satellite and in-transit metastasis)	66	2006
TCGA-ER-A2NH-06	1264	0	1264	0	49	4	618	MALE		No		IV	NO	M0	N3	T3a	Stage IIIC	WITH TUMOR	NO	Metastatic	6	Regional Lymph Node		2009
TCGA-FS-A1ZA-06	843	1			45	4.5	621	FEMALE		No	160	IV	YES	M0	N2c	T4b	Stage IIIB	WITH TUMOR	NO	Metastatic	6	Distant Metastasis		2003
TCGA-FS-A1ZE-06	1413	1	1007	1	40	5	631	MALE		No	50	III	YES	M0	N0	T4b	Stage IIC	WITH TUMOR	NO	Metastatic	6	Distant Metastasis		2008
TCGA-FS-A4FB-06	813	1			46	2	631	FEMALE		No		IV		M0	N1a	T2	Stage III	WITH TUMOR	NO	Metastatic	6	Regional Lymph Node		2009
TCGA-ER-A2ND-06	710	1	710	0	57	1	653	FEMALE		No	140	IV	NO	M0	N3	T1b	Stage IIIC	WITH TUMOR	NO	Metastatic	6	Distant Metastasis		2004
TCGA-EE-A2MQ-06	1315	1			70	3.1	658	FEMALE		No		IV	NO	M0	N2a	T3a	Stage IIIA	WITH TUMOR	NO	Metastatic	6	Regional Lymph Node		2006
TCGA-FS-A1ZZ-06	822	1			54	3.8	663	FEMALE		Yes	270	IV	YES	M0	N0	T3b	Stage IIB	WITH TUMOR	YES	Metastatic	6	Distant Metastasis		2006
TCGA-FW-A3R5-06	1124	0	1124	0	68		667	MALE		No	30			M0	N2	TX	Stage III	TUMOR FREE	NO	Metastatic	6	Regional Lymph Node		2010
TCGA-FS-A1ZW-06	1505	0	1505	0	65	1.2	672	MALE		No		III	YES	M0	N1a	T2b	Stage IIIB	TUMOR FREE	NO	Metastatic	6	Regional Lymph Node		2005
TCGA-D3-A1Q7-06	4053	0	4053	0	42	0.68	683	FEMALE	170	No	180	III	NO	M0	N0	T1b	Stage IB	TUMOR FREE	YES	Metastatic	6	Regional Lymph Node	79	2002
TCGA-EE-A2MN-06	1446	1			58	1	683	MALE		No	120	III	NO	M0	N0	T2	Stage I	WITH TUMOR	NO	Metastatic	6	Regional Lymph Node		2000
TCGA-FS-A1ZP-06	2273	1			52	2.5	689	MALE		No	190	III		M0	N0	T3	Stage II	WITH TUMOR	NO	Metastatic	6	Regional Lymph Node		1997
TCGA-EE-A29V-06	787	1			85	3.5	713	MALE		No	130	IV	YES	M0	N1b	T3b	Stage IIIC	WITH TUMOR	NO	Metastatic	6	Distant Metastasis		2008
TCGA-FS-A4F0-06	2367	0	872	1	67	14	729	FEMALE		Yes	20	V	NO	M0	N0	T4a	Stage IIB	TUMOR FREE	NO	Metastatic	6	Regional Cutaneous or Subcutaneous Tissue (includes satellite and in-transit metastasis)		2003
TCGA-EE-A3AE-06	1658	0	1658	0	52	0.9	741	FEMALE		No	320	III	NO	M0	N0	T1a	Stage IA	TUMOR FREE	NO	Metastatic	6	Regional Lymph Node		2009
TCGA-ER-A3EV-06	1429	1	728	1	55	4.4	745	MALE	182	No	80			M0	N0	T4	Stage III	WITH TUMOR	NO	Metastatic	6	Distant Metastasis	90	2001
TCGA-DA-A1I7-06	2703	0	2703	0	62		745	MALE	193	No	150			M0	N2b	T0	Stage IIIB	WITH TUMOR	NO	Metastatic	6	Regional Cutaneous or Subcutaneous Tissue (includes satellite and in-transit metastasis)	87	2007
TCGA-FR-A8YD-06	1103	1	1103	0	56	4.5	753	FEMALE	158	No	220	IV	YES	M0	N0	T4b	Stage IIC	WITH TUMOR	NO	Metastatic	6	Distant Metastasis	77	2011
TCGA-GN-A26D-06	1460	1	1420	1	72	12	757	FEMALE	156	No	250	V	YES		N0	T4b	Stage IIC	WITH TUMOR	NO	Metastatic	6	Regional Lymph Node	68	2008
TCGA-FR-A7UA-06	1164	0	1164	0	65	1.02	760	FEMALE	162	No		IV	NO	M0	N0	T2a	Stage IB	TUMOR FREE	YES	Metastatic	6	Regional Lymph Node	87	2011
TCGA-W3-AA1R-06	3379	1			71		761	MALE	180	No		V		M0	N0	T3	Stage II	WITH TUMOR	NO	Metastatic	6	Regional Lymph Node	86	1995
TCGA-D3-A51H-06	1714	0	1714	0	60	0.91	762	MALE	183	No	130	IV	YES	M0	N3	T1b	Stage IIIC	TUMOR FREE	NO	Metastatic	6	Regional Lymph Node	78	2009
TCGA-D3-A3CC-06	2644	0	2561	1	69	7.2	777	FEMALE	164	Yes		V	YES	M0	N0	T4b	Stage IIC	WITH TUMOR	NO	Metastatic	6	Regional Cutaneous or Subcutaneous Tissue (includes satellite and in-transit metastasis)	87	2005
TCGA-DA-A1I4-06	1093	1	889	1	51	3.4	789	MALE	170	No	80	IV	YES	M0	N2b	T3b	Stage IIIC	WITH TUMOR	NO	Metastatic	6	Regional Cutaneous or Subcutaneous Tissue (includes satellite and in-transit metastasis)	72	2006
TCGA-EE-A2M7-06	877	1			66	2.2	795	MALE		No	50	III		M0	N0	T3a	Stage II	WITH TUMOR	NO	Metastatic	6	Regional Lymph Node		1999
TCGA-FS-A1ZY-06	824	1			71	2.9	799	MALE		Yes	80	IV	YES	M0	N0	T3b	Stage IIB	WITH TUMOR	NO	Metastatic	6	Distant Metastasis		2006
TCGA-D3-A2JA-06	3514	0	3514	0	68	1.2	822	MALE	175	No		III	NO	M0	N1a	T2a	Stage IIIA	TUMOR FREE	NO	Metastatic	6	Regional Cutaneous or Subcutaneous Tissue (includes satellite and in-transit metastasis)	113	2003
TCGA-EE-A29H-06	1966	0	1231	1	59	1	845	FEMALE		No	290	II	NO	M0	N0	T1a	Stage IA	TUMOR FREE	NO	Metastatic	6	Regional Lymph Node		2008
TCGA-DA-A1I8-06	1640	1	1308	1	63	8	875	FEMALE	168	No	210	IV	YES	M0	N0	T4b	Stage IIC	WITH TUMOR	NO	Metastatic	6	Regional Cutaneous or Subcutaneous Tissue (includes satellite and in-transit metastasis)	71	2005
TCGA-W3-AA1Q-06	2101	1			57		882	MALE	178	No	90			M0	N1	TX	Stage III	WITH TUMOR	NO	Metastatic	6	Distant Metastasis	73	1994
TCGA-EE-A29Q-06	2030	1	1256	1	70	2.3	890	FEMALE		No	60	IV	YES	M0	N0	T3b	Stage IIB	WITH TUMOR	NO	Metastatic	6	Regional Cutaneous or Subcutaneous Tissue (includes satellite and in-transit metastasis)		2007
TCGA-EE-A2A5-06	1195	1			43	1.1	901	MALE		No	50	IV	NO	M0	N0	T2a	Stage IB	WITH TUMOR	NO	Metastatic	6	Regional Cutaneous or Subcutaneous Tissue (includes satellite and in-transit metastasis)		2007
TCGA-YG-AA3O-06	1154	1	999	1	62		908	MALE	173	No	170							WITH TUMOR	NO	Metastatic	6	Regional Lymph Node	92	2011
TCGA-YD-A9TA-06	1496	0	1496	0	75	1.5	926	MALE	175	No		III						TUMOR FREE	NO	Metastatic	6	Distant Metastasis	67	2010
TCGA-EE-A3JA-06	1618	1			44	1.5	942	MALE		No	140	IV	NO	M0	N0	T2a	Stage IB	WITH TUMOR	NO	Metastatic	6	Regional Lymph Node		2006
TCGA-EE-A2M6-06	3932	0			61	0.7	943	MALE		No	100	II	NO	M0	N0	T1	Stage I	TUMOR FREE	NO	Metastatic	6	Regional Lymph Node		1997
TCGA-W3-AA1V-06	1280	1			63	1.3	946	MALE	180	No	60	IV	NO	M0	N0	T3	Stage II	WITH TUMOR	NO	Metastatic	6	Regional Lymph Node	91	1994
TCGA-D3-A51R-06	1941	0	1662	1	60	2.5	949	MALE	181	No		IV	NO	M0	N0	T3a	Stage IIA	WITH TUMOR	NO	Metastatic	6	Regional Lymph Node	72	2008
TCGA-ER-A3PL-06	1010	0	958	1	30	2.2	958	MALE		No	440	V	YES	M1a	N0	T3b	Stage IV	WITH TUMOR	NO	Metastatic	6	Regional Cutaneous or Subcutaneous Tissue (includes satellite and in-transit metastasis)		2009
TCGA-ER-A2NC-06	1333	1			50	1.97	974	MALE		No	170		NO	M0	N0	T2a	Stage IB	WITH TUMOR	NO	Metastatic	6	Distant Metastasis		2006
TCGA-ER-A19M-06	1857	1			36	1.9	987	MALE		No	390	IV	NO	M0	N0	T2a	Stage IB	WITH TUMOR	NO	Metastatic	6	Regional Lymph Node		2006
TCGA-EE-A181-06	1026	1			82	2.5	992	FEMALE		No	110	IV		M0	N0	T3	Stage II	TUMOR FREE	NO	Metastatic	6	Regional Lymph Node		2005
TCGA-FR-A8YC-06	1059	1			78	2.6	992	MALE	168	No	500	IV	YES	M0	N0	T3b	Stage IIB	WITH TUMOR	NO	Metastatic	6	Distant Metastasis	74	2011
TCGA-EE-A2MJ-06	2927	1			60	11	998	MALE		No	110	V	NO	M0	N0	T4b	Stage III	TUMOR FREE	NO	Metastatic	6	Regional Lymph Node		1999
TCGA-EE-A3JE-06	1562	0	1562	0	75	3.7	1002	MALE		No	230	IV	YES	M0	N1a	T3b	Stage IIIB	TUMOR FREE	NO	Metastatic	6	Regional Cutaneous or Subcutaneous Tissue (includes satellite and in-transit metastasis)		2009
TCGA-EE-A2MK-06	5487	0	5487	0	18	5.2	1003	FEMALE		No	120	IV	NO	M0	N0	T4a	Stage III	TUMOR FREE	NO	Metastatic	6	Regional Lymph Node		1999
TCGA-WE-A8K1-06	1492	0	1492	0	74	3	1006	MALE		No	110		YES	M0	N3	T3b	Stage IIIC	TUMOR FREE	NO	Metastatic	6	Regional Cutaneous or Subcutaneous Tissue (includes satellite and in-transit metastasis)		2010
TCGA-D3-A2J6-06	1321	1			65	3.2	1008	MALE	185	No	90	IV	YES	M0	N0	T3b	Stage IIB	WITH TUMOR	NO	Metastatic	6	Regional Lymph Node	141	2002
TCGA-EE-A2GC-06	2051	0	2051	0	82	2.3	1008	MALE		No	470	III	YES	M0	N0	T3b	Stage IIB	TUMOR FREE	NO	Metastatic	6	Regional Lymph Node		2008
TCGA-W3-AA1W-06	6666	0	6666	0	64	1.54	1034	MALE	170	Yes	40	IV	NO	M0	N0	T3	Stage II	TUMOR FREE	YES	Metastatic	6	Distant Metastasis	101	1996
TCGA-W3-AA21-06	3195	1			26	1.1	1035	MALE	175	No	50	III	NO	M0	N0	T2	Stage I	WITH TUMOR	NO	Metastatic	6	Regional Lymph Node	99	1994
TCGA-FS-A1ZJ-06	1441	1			75	1.22	1048	FEMALE		No	330	IV	NO	M0	N0	T2	Stage I	WITH TUMOR	NO	Metastatic	6	Regional Lymph Node		2001
TCGA-GN-A4U8-06	1487	0	1487	0	51		1050	MALE	180	No	270							TUMOR FREE	YES	Metastatic	6	Regional Lymph Node		2009
TCGA-DA-A95V-06	2193	0	2193	0	83	4.1	1054	FEMALE		No	100	IV	YES		N0	T4b	Stage IIC	TUMOR FREE	NO	Metastatic	6	Regional Lymph Node		2009
TCGA-EB-A5SH-06	1643	0	1643	0	60	5	1065	FEMALE	168	No	320	V	YES	M0	N0	T4	Stage III	TUMOR FREE	NO	Metastatic	6	Regional Lymph Node	56	2009
TCGA-EE-A2A0-06	1424	1			77	2.2	1080	FEMALE		No	230	IV	NO	M0	N0	T3a	Stage IIA	WITH TUMOR	NO	Metastatic	6	Regional Lymph Node		2006
TCGA-GN-A8LK-06	1524	1			70	0.7	1083	MALE	175	No	120	IV	NO		NX	T1b	Stage IB	WITH TUMOR	NO	Metastatic	6	Distant Metastasis	93	2009
TCGA-WE-A8ZN-06	1794	0	1463	1	57	4.5	1092	MALE		No	40		NO	M0	NX	T4a	Stage IIB	WITH TUMOR	NO	Metastatic	6	Regional Cutaneous or Subcutaneous Tissue (includes satellite and in-transit metastasis)		2009
TCGA-D3-A8GN-06	4897	0	4897	0	27		1111	FEMALE	165	Yes	180			M0	N0	TX	I/II NOS	TUMOR FREE	NO	Metastatic	6	Distant Metastasis	64	2000
TCGA-DA-A95X-06	2249	0	2249	0	62	1.45	1113	MALE		No	200	IV	NO	M0	N0	T2a	Stage IB	TUMOR FREE	NO	Metastatic	6	Regional Lymph Node		2009
TCGA-EE-A2MD-06	1438	1			52	3	1148	MALE		No		III	YES	M0	N0	T3a	Stage II	WITH TUMOR	NO	Metastatic	6	Regional Lymph Node		1998
TCGA-WE-A8ZY-06	1506	1	1389	1	62	3	1167	MALE		No	510		NO	M0	NX	T3a	Stage IIA	WITH TUMOR	NO	Metastatic	6	Regional Cutaneous or Subcutaneous Tissue (includes satellite and in-transit metastasis)		2010
TCGA-EE-A2GK-06	1665	0			46	0.8	1178	FEMALE		No	360	III		M0	N0	T1	Stage I	TUMOR FREE	NO	Metastatic	6	Regional Lymph Node		2007
TCGA-EB-A5UN-06	1792	0	1689	1	49	14	1180	MALE	180	No	380	IV	YES	M0	NX	T4b	Stage IIC		NO	Metastatic	6	Distant Metastasis	62	2009
TCGA-ER-A19Q-06	1548	1			37	1.2	1257	FEMALE		No	660	III	NO	M0	N0			WITH TUMOR	NO	Metastatic	6	Regional Lymph Node		2001
TCGA-EE-A3J7-06	1949	0			43	1.12	1292	MALE		No	100	II	YES	M0	N0	T2	Stage I	TUMOR FREE	NO	Metastatic	6	Regional Cutaneous or Subcutaneous Tissue (includes satellite and in-transit metastasis)		1998
TCGA-EE-A2GS-06	2470	1	1831	1	28	1.8	1295	FEMALE		No	110	IV	NO	M0	N0	T2a	Stage IB	WITH TUMOR	NO	Metastatic	6	Regional Cutaneous or Subcutaneous Tissue (includes satellite and in-transit metastasis)		2006
TCGA-D3-A3C6-06	1766	1			54	1.3	1302	FEMALE	165	No	80	IV	NO	M0	N0	T2a	Stage IB	WITH TUMOR	NO	Metastatic	6	Regional Lymph Node	85	2006
TCGA-FS-A4FC-06	1655	1			75	4	1309	FEMALE		No	210	IV	NO	M0	N0	T3a	Stage IIA	WITH TUMOR	NO	Metastatic	6	Regional Cutaneous or Subcutaneous Tissue (includes satellite and in-transit metastasis)		2007
TCGA-EE-A2GL-06	2423	0	2329	1	40	3.1	1342	FEMALE		No	470	IV	NO	M0	N0	T3a	Stage IIA	WITH TUMOR	NO	Metastatic	6	Regional Lymph Node		2006
TCGA-EE-A29P-06	1716	0			73	4.5	1350	FEMALE		No	160	IV	YES	M0	N0	T4b	Stage IIC	WITH TUMOR	NO	Metastatic	6	Regional Lymph Node		2006
TCGA-GN-A9SD-06	1807	1			59	0.5	1366	FEMALE	158	Yes	170	III	NO	M0	NX	T1a	Stage IA	WITH TUMOR	NO	Metastatic	6	Regional Lymph Node	97	2009
TCGA-D3-A1QA-06	2765	0	2553	1	55	1.12	1371	MALE	175	No	100	III	NO	M0	N0	T2a	Stage IB	WITH TUMOR	NO	Metastatic	6	Regional Lymph Node	90	2005
TCGA-ER-A19C-06	1487	1	1487	0	77	0.75	1372	MALE		No	340	III	NO	M0	NX	T2a	Stage I	WITH TUMOR	NO	Metastatic	6	Regional Lymph Node		1998
TCGA-EB-A5SG-06	2076	0	2076	0	57		1372	FEMALE	162	No	470		NO					TUMOR FREE	NO	Metastatic	6	Regional Lymph Node	61	2008
TCGA-FS-A1YX-06	1478	1			39	1.1	1373	FEMALE		No	70	IV	NO	M0	N0	T2	Stage I	WITH TUMOR	NO	Metastatic	6	Regional Cutaneous or Subcutaneous Tissue (includes satellite and in-transit metastasis)		2001
TCGA-FS-A1ZD-06	1628	1			63	1.18	1378	MALE		No	190	III	YES	M0	N0	T2b	Stage IIA	WITH TUMOR	NO	Metastatic	6	Regional Lymph Node		2001
TCGA-FS-A1ZB-06	1486	1			57	3	1383	MALE		No	80	II	NO	M0	N0	T3a	Stage II	WITH TUMOR	NO	Metastatic	6	Distant Metastasis		2002
TCGA-EE-A29S-06	1864	1			79	2.5	1397	MALE		No	250	IV	NO	M0	N0	T3a	Stage IIA	WITH TUMOR	NO	Metastatic	6	Regional Lymph Node		2006
TCGA-WE-A8ZO-06	2145	0	2145	0	73	2.4	1408	FEMALE		No	320	IV	NO	M0	N1b	T3a	Stage IIIB	TUMOR FREE	YES	Metastatic	6	Regional Lymph Node		2009
TCGA-FS-A4F2-06	1525	1			46	4.7	1427	FEMALE		No	10	V	YES	M0	N0	T4b	Stage IIC	WITH TUMOR	NO	Metastatic	6	Regional Cutaneous or Subcutaneous Tissue (includes satellite and in-transit metastasis)		2003
TCGA-D3-A3CE-06	1832	1			74		1427	FEMALE	165	No	290			M0	N1b	T0	Stage III	WITH TUMOR	YES	Metastatic	6	Regional Lymph Node	75	2001
TCGA-EE-A2GM-06	2296	0			70	6.5	1435	FEMALE		No	30	IV	YES	M0	N0	T4b	Stage IIC	TUMOR FREE	NO	Metastatic	6	Regional Cutaneous or Subcutaneous Tissue (includes satellite and in-transit metastasis)		2004
TCGA-GN-A268-06	1910	1			83	9.8	1441	FEMALE	155	No	130	V	NO	M0	N0	T4a	Stage IIB	WITH TUMOR	NO	Metastatic	6	Regional Lymph Node	55	2005
TCGA-FW-A3TU-06	1691	1			72		1442	FEMALE		No	20	IV						WITH TUMOR	NO	Metastatic	6	Distant Metastasis		2007
TCGA-EE-A2MU-06	1620	0			71	0.5	1451	MALE		No	140	II	NO	M0	N0	T1a	Stage IA	TUMOR FREE	NO	Metastatic	6	Regional Cutaneous or Subcutaneous Tissue (includes satellite and in-transit metastasis)		2005
TCGA-WE-A8K5-06	1860	1	1498	1	65	1.7	1457	MALE		No	120	III	NO	M1c	N3	T2a	Stage IV	WITH TUMOR	NO	Metastatic	6	Regional Cutaneous or Subcutaneous Tissue (includes satellite and in-transit metastasis)		2009
TCGA-W3-A824-06	6940	0	6940	1	63	1.5	1461	MALE	170	No	80			M0	N0	T2	Stage I	WITH TUMOR	NO	Metastatic	6	Regional Lymph Node	79	1995
TCGA-GN-A267-06	1960	1			38	5.2	1466	MALE	167	No	110	IV	NO	M0	N1a	T4a	Stage IIIA	WITH TUMOR	NO	Metastatic	6	Regional Lymph Node	96	2005
TCGA-WE-A8ZQ-06	1923	0	1923	0	48	2.3	1479	MALE		No	290		NO	M0	N0	T3a	Stage IIA	WITH TUMOR	NO	Metastatic	6	Regional Lymph Node		2009
TCGA-EE-A2A6-06	2620	0	2620	0	43	0.55	1515	MALE		No	330	II	NO	M0	N0	T1a	Stage IA	TUMOR FREE	NO	Metastatic	6	Regional Lymph Node		2006
TCGA-HR-A2OH-06	2004	1	2004	0	46	3.4	1523	FEMALE	169	No	370		YES	M0	N2a	T3b	Stage IIIB	WITH TUMOR	YES	Metastatic	6	Distant Metastasis
TCGA-D3-A8GP-06	4646	0	4646	0	77	1.8	1526	MALE	175	No	300	IV		M0	N2c	T2	Stage III	TUMOR FREE	NO	Metastatic	6	Distant Metastasis	72	2002
TCGA-D3-A8GL-06	2711	1			43	1.32	1527	MALE	183	Yes	60	IV	NO	M0	N1b	T2a	Stage IIIB	WITH TUMOR	NO	Metastatic	6	Regional Cutaneous or Subcutaneous Tissue (includes satellite and in-transit metastasis)	107	1996
TCGA-D9-A6EC-06	2359	0	2359	0	56	3	1613	MALE	175	No	330	III	NO	M0	N1	T3a	Stage IIIA	TUMOR FREE	NO	Metastatic	6	Regional Lymph Node	130	2008
TCGA-EE-A2A1-06	3527	0	3488	1	46	1.3	1633	MALE		No	50	IV	NO	M0	N0	T2a	Stage IB	TUMOR FREE	NO	Metastatic	6	Regional Lymph Node		2004
TCGA-FS-A1ZM-06	3080	0			74	1.2	1639	MALE		No	230	IV		M0	N2c	T2	Stage III	TUMOR FREE	NO	Metastatic	6	Regional Cutaneous or Subcutaneous Tissue (includes satellite and in-transit metastasis)		2001
TCGA-W3-A825-06	1917	1			60	1.3	1644	FEMALE	162	No	70	IV		M0	N0	T3	Stage II	WITH TUMOR	NO	Metastatic	6	Distant Metastasis	77	1998
TCGA-3N-A9WC-06	2022	0	2022	0	82	1.8	1644	MALE	183	No	220	IV	YES	M0	NX	T2b	Stage IIA	WITH TUMOR	NO	Metastatic	6	Regional Lymph Node	68	2009
TCGA-D3-A8GI-06	1780	1			68	0.98	1653	MALE	183	No	40	IV	NO	M0	N0	T1a	Stage IA	WITH TUMOR	NO	Metastatic	6	Regional Lymph Node	88	2008
TCGA-EE-A29A-06	1927	1			68	2.3	1684	MALE		No	80	IV	NO	M0	N1a	T3a	Stage IIIA	WITH TUMOR	NO	Metastatic	6	Distant Metastasis		2003
TCGA-D3-A2J8-06	1992	1			48	1.4	1737	MALE	183	No	160	IV	NO	M0	N0	T2a	Stage IB	WITH TUMOR	NO	Metastatic	6	Regional Lymph Node	79	2003
TCGA-EE-A2GN-06	3106	1	3050	1	67	1.9	1738	MALE		Yes	80	IV	YES	M0	N0	T2b	Stage IIA	WITH TUMOR	NO	Metastatic	6	Regional Cutaneous or Subcutaneous Tissue (includes satellite and in-transit metastasis)		2003
TCGA-D3-A8GC-06	2421	1			48		1750	MALE	180	Yes	120			M0	N3	TX	Stage IIIC	WITH TUMOR	YES	Metastatic	6	Regional Lymph Node	114	2000
TCGA-EE-A2GU-06	2884	0	2884	0	65	0.3	1779	FEMALE		No	290	II	NO	M0	N0	T1a	Stage IA	TUMOR FREE	NO	Metastatic	6	Regional Lymph Node		2005
TCGA-EE-A2MG-06	3139	1			23	0.7	1793	MALE		No	70	III		M0	N0	T2	Stage I	WITH TUMOR	NO	Metastatic	6	Regional Lymph Node		1997
TCGA-FS-A4F4-06	2028	1			64	2	1804	MALE		No		IV	YES	M0	N0	T3a	Stage II	WITH TUMOR	NO	Metastatic	6	Regional Cutaneous or Subcutaneous Tissue (includes satellite and in-transit metastasis)		2001
TCGA-DA-A1IA-06	2005	1	2195	1	32	1.3	1855	FEMALE		No	280	IV	NO	M0	N1b	T2a	Stage IIIB	WITH TUMOR	NO	Metastatic	6	Distant Metastasis		2005
TCGA-W3-A828-06	3683	1			66	0.5	1857	MALE	180	No		IV		M0	N0	T3	Stage II		NO	Metastatic	6	Distant Metastasis	91	1997
TCGA-D3-A8GK-06	5177	0	5177	0	45	2.6	1868	MALE	178	No	140	IV	NO	M0	N0	T3a	Stage IIA	TUMOR FREE	YES	Metastatic	6	Distant Metastasis	80	2000
TCGA-DA-A1IC-06	2071	1	1930	1	81	2.5	1869	MALE	175	No	200	IV	NO	M0	N2c	T3a	Stage IIIB	WITH TUMOR	NO	Metastatic	6	Regional Cutaneous or Subcutaneous Tissue (includes satellite and in-transit metastasis)	81	2005
TCGA-DA-A1I5-06	4107	0	4107	0	27	0.6	1911	FEMALE		No	110	IV	NO	M1c	N0	T1a	Stage IV	TUMOR FREE	NO	Metastatic	6	Distant Metastasis		2003
TCGA-EE-A184-06	2073	1			72	1.95	1917	MALE		No	410	IV	NO	M0	N0	T2a	Stage IB		NO	Metastatic	6	Distant Metastasis		2003
TCGA-EE-A29G-06	2192	1			53	7.4	1932	MALE		No	100	V	NO	M0	N2a	T4a	Stage IIIA	WITH TUMOR	NO	Metastatic	6	Regional Cutaneous or Subcutaneous Tissue (includes satellite and in-transit metastasis)		2003
TCGA-DA-A1HY-06	4407	0	4407	0	42	1.13	2010	MALE	178	No	90	IV	YES	M0	N1	T2b	Stage III	TUMOR FREE	NO	Metastatic	6	Regional Lymph Node	80	2002
TCGA-EE-A2GJ-06	3266	1	3014	1	83	0.4	2126	MALE		No		II	NO	M0	N0	T1a	Stage IA	WITH TUMOR	NO	Metastatic	6	Regional Lymph Node		2004
TCGA-EE-A29B-06	2588	1	2588	0	67	4	2151	MALE		No	180	III	YES	M0	N0	T3b	Stage IIB	WITH TUMOR	NO	Metastatic	6	Distant Metastasis		2004
TCGA-EE-A2GO-06	3857	0	3716	1	66	3.4	2163	FEMALE		No	70	IV	NO	M0	N0	T3b	Stage II	TUMOR FREE	NO	Metastatic	6	Regional Cutaneous or Subcutaneous Tissue (includes satellite and in-transit metastasis)		2002
TCGA-WE-A8ZM-06	3082	0	3082	1	70		2178	MALE		No	40			M0	N1b	TX	Stage IIIB	WITH TUMOR	YES	Metastatic	6	Regional Cutaneous or Subcutaneous Tissue (includes satellite and in-transit metastasis)		2006
TCGA-ER-A19B-06	2993	1			42		2227	MALE		Yes	450			M0	N0	TX		WITH TUMOR	NO	Metastatic	6	Regional Cutaneous or Subcutaneous Tissue (includes satellite and in-transit metastasis)		2000
TCGA-GN-A4U3-06	3708	0	2274	1	30	3	2230	MALE	180	No	180	IV	NO	M0	N1a	T3a	Stage III	TUMOR FREE	YES	Metastatic	6	Distant Metastasis	84	2004
TCGA-EE-A20B-06	4070	0	4070	0	66	2.6	2238	FEMALE		No		III		M0	N0	T3	Stage II	TUMOR FREE	NO	Metastatic	6	Regional Cutaneous or Subcutaneous Tissue (includes satellite and in-transit metastasis)		2002
TCGA-ER-A3ET-06	2829	1	2829	0	64	3.55	2243	FEMALE		No	150	IV		M0	N1a	T3a	Stage IIIA	WITH TUMOR	YES	Metastatic	6	Regional Cutaneous or Subcutaneous Tissue (includes satellite and in-transit metastasis)		2005
TCGA-EE-A2ME-06	3141	1			51	0.52	2245	MALE		No		III	NO	M0	N0	T2	Stage I	WITH TUMOR	NO	Metastatic	6	Regional Lymph Node		1995
TCGA-EE-A2MR-06	4088	0	3773	1	61	1.25	2248	MALE		No	450	III	NO	M0	N0	T2	Stage I	TUMOR FREE	YES	Metastatic	6	Regional Lymph Node		2002
TCGA-FR-A3YN-06	2828	0	2828	0	44	1.25	2268	MALE	179	No	460	IV	NO	M0	N0	T2a	Stage IB	TUMOR FREE	NO	Metastatic	6	Regional Lymph Node	89	2005
TCGA-FS-A4FD-06	2454	1	2010	1	39	2	2300	MALE		Yes	80	IV		M0	N3	T2	Stage IIIC	WITH TUMOR	NO	Metastatic	6	Regional Lymph Node		2004
TCGA-EE-A20F-06	2785	0	2785	0	53	0.5	2303	MALE		No	410			M0	N0	T1	Stage I	TUMOR FREE	YES	Metastatic	6	Regional Lymph Node		2002
TCGA-D3-A2JL-06	5219	0	5219	0	43		2408	FEMALE	165	No	40			M0	N0	TX	I/II NOS	TUMOR FREE	NO	Metastatic	6	Regional Lymph Node	72	1999
TCGA-D3-A1Q5-06	3424	1			60		2438	MALE	179	No	340			M0	N0	TX	I/II NOS		NO	Metastatic	6	Regional Lymph Node	125	1996
TCGA-D3-A51E-06	5318	0	5318	0	39	1.2	2483	FEMALE	163	No	160	III		M0	N0	T2	I/II NOS	TUMOR FREE	NO	Metastatic	6	Regional Cutaneous or Subcutaneous Tissue (includes satellite and in-transit metastasis)	61	1999
TCGA-D3-A5GN-06	4129	0			15	0.6	2547	FEMALE	167	Yes	140	III		M0	N0	T1	Stage I	TUMOR FREE	YES	Metastatic	6	Regional Lymph Node	68	2001
TCGA-D3-A3CB-06	5065	0	5065	0	39	1.75	2562	MALE	173	No	320	III		M0	N0	T2	I/II NOS	TUMOR FREE	NO	Metastatic	6	Regional Lymph Node	86	1999
TCGA-Z2-AA3S-06	2950	0	2846	1	58	0.5	2628	MALE	172	No	270	II	NO	M0	N0	T1a	Stage IA	WITH TUMOR	YES	Metastatic	6	Regional Lymph Node	78	2006
TCGA-D3-A8GJ-06	7342	0	7342	0	18	2.4	2632	MALE	192	No		III		M0	N0	T3	Stage II	TUMOR FREE	NO	Metastatic	6	Distant Metastasis	85	1994
TCGA-GN-A264-06	3587	1			60	7	2634	MALE		No	210	V	NO					WITH TUMOR	NO	Metastatic	6	Regional Lymph Node	104	1997
TCGA-EE-A180-06	2889	1			69	4.9	2642	MALE		No	150	IV	NO	M0	N0	T4a	Stage III	WITH TUMOR	NO	Metastatic	6	Distant Metastasis		2001
TCGA-EE-A3JH-06	4086	0	4086	0	54	1.3	2672	MALE		No	100	III		M0	N0	T2	Stage IB	TUMOR FREE	NO	Metastatic	6	Regional Lymph Node		2003
TCGA-FR-A44A-06	5299	0	5299	0	29	2.51	2691	FEMALE		No	100	IV	NO	M0	N0	T3a	Stage II	TUMOR FREE	YES	Metastatic	6	Regional Lymph Node	105	1999
TCGA-D3-A5GO-06	4195	0			61	4.3	2739	MALE	169	No	50	V		M0	N0	T4	Stage II	TUMOR FREE	NO	Metastatic	6	Distant Metastasis	83	2001
TCGA-D3-A51J-06	4414	0	4414	0	19		2762	MALE	185	Yes	60			M0	N1b	T0	Stage III	TUMOR FREE	NO	Metastatic	6	Regional Cutaneous or Subcutaneous Tissue (includes satellite and in-transit metastasis)	126	2001
TCGA-FR-A8YE-06	3176	0	3176	0	41	0.79	2771	MALE	175	No	490	III	NO	M0	N0	T1a	Stage IA	TUMOR FREE	NO	Metastatic	6	Regional Lymph Node	79	2006
TCGA-EE-A2ML-06	6590	1	6165	1	35	3	2772	MALE		No		III	NO	M0	N0	T3a	Stage II	WITH TUMOR	NO	Metastatic	6	Regional Lymph Node		1994
TCGA-D3-A8GS-06	3564	1			52	0.6	2832	MALE	181	No	520	III		M0	N0	T1	Stage I	WITH TUMOR	NO	Metastatic	6	Distant Metastasis	111	1997
TCGA-GN-A262-06	4255	0	4255	0	47	3	2908	FEMALE	159	Yes	160							WITH TUMOR	NO	Metastatic	6	Regional Cutaneous or Subcutaneous Tissue (includes satellite and in-transit metastasis)	72	2001
TCGA-FS-A1ZS-06	4526	0	2861	1	54	1.15	3031	MALE		No	140			M0	N0	T2	Stage I	WITH TUMOR	NO	Metastatic	6	Regional Lymph Node		1998
TCGA-D3-A2JB-06	5110	1			70		3035	FEMALE	163	No	70			M0	N0	Tis	Stage 0	TUMOR FREE	NO	Metastatic	6	Regional Lymph Node	57	1997
TCGA-EE-A2GE-06	5286	0	5276	1	44	0.9	3073	MALE		No		III	NO	M0	N0	T2	Stage I	TUMOR FREE	YES	Metastatic	6	Regional Lymph Node		1999
TCGA-D3-A5GU-06	3808	0			36	0.48	3105	MALE	177	No	10	III	NO	M0	N0	T1b	Stage IB	WITH TUMOR	NO	Metastatic	6	Regional Lymph Node	75	2002
TCGA-EE-A3J4-06	3869	1			72	2	3172	MALE		No		IV	YES	M0	N0	T3a	Stage II	WITH TUMOR	NO	Metastatic	6	Regional Cutaneous or Subcutaneous Tissue (includes satellite and in-transit metastasis)		1991
TCGA-D3-A2JG-06	3453	1			30	2.5	3225	FEMALE	165	Yes		IV	NO	M0	N1a	T3a	Stage IIIA	WITH TUMOR	NO	Metastatic	6	Regional Lymph Node	89	2001
TCGA-EE-A2MS-06	4942	0	4522	1	72	1.8	3325	MALE		No	130	IV	NO	M0	N0	T3a	Stage II	TUMOR FREE	NO	Metastatic	6	Regional Lymph Node		1999
TCGA-ER-A42L-06	4533	0	3812	1	49	1.46	3389	MALE		No	160	IV	NO	M0	N0	T3	Stage II	TUMOR FREE	NO	Metastatic	6	Distant Metastasis		2001
TCGA-EE-A2MM-06	5107	1			63	0.6	3403	FEMALE		No	110	III		M0	N0	T2	Stage I	WITH TUMOR	NO	Metastatic	6	Regional Lymph Node		1993
TCGA-EE-A3JI-06	4648	1	4648	0	48	1.2	3482	MALE		No		IV	NO	M0	N0	T2	Stage I	WITH TUMOR	YES	Metastatic	6	Regional Lymph Node		1999
TCGA-ER-A19H-06	4634	1	4634	0	40	0.4	3573	MALE		No	620	II		M0	N0			TUMOR FREE	NO	Metastatic	6	Regional Cutaneous or Subcutaneous Tissue (includes satellite and in-transit metastasis)		1995
TCGA-ER-A19L-06	4000	1			35		3591	MALE		No	460							WITH TUMOR	NO	Metastatic	6	Regional Lymph Node		1994
TCGA-D3-A8GR-06	3943	1			54	0.01	3774	FEMALE	168	No	160	I		M0	N0	Tis	Stage 0	WITH TUMOR	NO	Metastatic	6	Distant Metastasis	84	1999
TCGA-FS-A1ZQ-06	4062	1			31		3799	MALE		No	300			M0	N0	TX	I/II NOS	WITH TUMOR	YES	Metastatic	6	Distant Metastasis		1997
TCGA-EE-A3AH-06	4222	1			30	3.7	3835	MALE		No	60	III	NO	M0	N0	T3b	Stage II	WITH TUMOR	NO	Metastatic	6	Regional Lymph Node		1998
TCGA-ER-A19P-06	4930	1			47		3875	FEMALE		No	250	IV		M0	N0			WITH TUMOR	NO	Metastatic	6	Regional Lymph Node		1996
TCGA-ER-A19W-06	4507	1			48	0.75	3968	FEMALE		No	600	II	NO					WITH TUMOR	NO	Metastatic	6	Regional Cutaneous or Subcutaneous Tissue (includes satellite and in-transit metastasis)		1994
TCGA-EE-A20C-06	4601	1			59		4469	MALE		No	240	I		M0	N0	Tis	Stage 0	WITH TUMOR	NO	Metastatic	6	Distant Metastasis		1997
TCGA-D3-A8GV-06	5101	1			25		4482	MALE	182	Yes	260			M0	N0	TX	I/II NOS	WITH TUMOR	NO	Metastatic	6	Distant Metastasis	102	1993
TCGA-FS-A1YW-06	6598	1	6598	0	52	1	4637	MALE		No	130	IV	NO	M0	N0	T1b	Stage IB	WITH TUMOR	NO	Metastatic	6	Regional Lymph Node		1987
TCGA-DA-A1I2-06	5370	1	5305	1	45		4679	MALE		No	170	IV	YES	M0	N2b	T4b	Stage III	WITH TUMOR	NO	Metastatic	6	Regional Lymph Node	92	1996
TCGA-ER-A19G-06	9188	0	9188	0	48	1.6	4708	FEMALE		No	360	II	NO	M0	N0			TUMOR FREE	NO	Metastatic	6	Regional Lymph Node		1987
TCGA-DA-A1I1-06	6768	0	6768	0	55		4734	MALE		No				M0	N2a	T0	Stage III	TUMOR FREE	NO	Metastatic	6	Regional Cutaneous or Subcutaneous Tissue (includes satellite and in-transit metastasis)		1996
TCGA-EE-A20H-06	5118	1			56	1.05	4838	MALE		No		III		M0	N0	T2	Stage I	WITH TUMOR	NO	Metastatic	6	Distant Metastasis		1995
TCGA-FS-A4F8-06	5318	1			52	0.9	4886	MALE		No				M0	N0	T1	Stage I	WITH TUMOR	NO	Metastatic	6	Regional Lymph Node		1997
TCGA-EE-A2GH-06	6699	0	6699	0	34	0.8	4892	MALE		No	320	III		M0	N0	T2	Stage I	TUMOR FREE	NO	Metastatic	6	Regional Lymph Node		1996
TCGA-EE-A29W-06	5932	0	5932	0	42	0	4954	MALE		No	390	I		M0	N0	Tis	Stage 0	TUMOR FREE	YES	Metastatic	6	Regional Lymph Node		1997
TCGA-D3-A5GR-06	5424	0	5354	1	23	0.98	5008	FEMALE	162	Yes	40	III		M0	N1	T1b	Stage III	WITH TUMOR	NO	Metastatic	6	Regional Lymph Node	114	1998
TCGA-EE-A3J3-06	5237	1			42	0.98	5139	MALE		No	110			M0	N0	T2	Stage IB	WITH TUMOR	NO	Metastatic	6	Regional Cutaneous or Subcutaneous Tissue (includes satellite and in-transit metastasis)		1986
TCGA-FS-A1Z0-06	6164	1			32	0.95	5440	FEMALE		No	360	III	NO	M0	N0	T1a	Stage IA	WITH TUMOR	NO	Metastatic	6	Distant Metastasis		1990
TCGA-EE-A2MI-06	6225	1			43	0.4	5782	MALE		No	140	II		M0	N0	T4	Stage IIB	WITH TUMOR	NO	Metastatic	6	Regional Lymph Node		1986
TCGA-DA-A3F5-06	6873	1	6841	1	45	0.4	6019	MALE		No	260	III		M0	N0	T1a	Stage I	WITH TUMOR	NO	Metastatic	6	Regional Lymph Node		1994
TCGA-EE-A3JB-06	6138	0			60	1.86	6109	FEMALE		Yes		IV		M0	N1	T3a	Stage III	WITH TUMOR	NO	Metastatic	6	Regional Cutaneous or Subcutaneous Tissue (includes satellite and in-transit metastasis)		1992
TCGA-FR-A729-06	6716	0	6299	1	38	0.25	6186	FEMALE	174	No	400	II	NO	M0	N0	T1	Stage I	WITH TUMOR	NO	Metastatic	6	Regional Lymph Node	83	1996
TCGA-FS-A1YY-06	6953	1			55	2.7	6618	FEMALE		No	60	IV	NO	M0	N0	T3a	Stage IIA	WITH TUMOR	NO	Metastatic	6	Distant Metastasis		1987
TCGA-EE-A2MP-06	7563	0			34	1.05	6742	FEMALE		No	170			M0	N0	T2	Stage I	WITH TUMOR	NO	Metastatic	6	Regional Lymph Node		1991
TCGA-ER-A3ES-06	7514	1	7514	0	25		7239	MALE		Yes	310							WITH TUMOR	NO	Metastatic	6	Distant Metastasis		1987
TCGA-EE-A2MF-06	8174	1			39	1.5	8091	FEMALE		No		IV		M0	N0	T2	Stage I	WITH TUMOR	NO	Metastatic	6	Regional Lymph Node		1979
TCGA-OD-A75X-06	9061	1	8987	1	49		8630	MALE	182	No	390			M0	NX	TX		WITH TUMOR	NO	Metastatic	6	Distant Metastasis	103	1989
TCGA-EE-A2GD-06	10346	1	10143	1	58	4.4	9021	FEMALE		No	60	IV	YES	M0	N0	T4	Stage IIB	WITH TUMOR	NO	Metastatic	6	Regional Cutaneous or Subcutaneous Tissue (includes satellite and in-transit metastasis)		1984
TCGA-FS-A1ZC-06	10870	1			51		10250	MALE		No	470	III		M0	N0	TX	I/II NOS	WITH TUMOR	NO	Metastatic	6	Distant Metastasis		1978
TCGA-EE-A29T-06	11252	0	10888	1	51		10326	FEMALE		No	200			M0	NX	TX		TUMOR FREE	NO	Metastatic	6	Regional Lymph Node		1982
TCGA-LH-A9QB-06	11217	0	11217	0	24		10847	FEMALE	160	No	760	III						TUMOR FREE	NO	Metastatic	6	Distant Metastasis	86	1984
TCGA-D3-A3C1-06							N	MALE	179	No	90			M0	N0	TX	I/II NOS	WITH TUMOR	YES	Metastatic	6	Regional Lymph Node	83	1998
TCGA-D3-A3C3-06							N	FEMALE	170	No	160			M0	N0	TX	I/II NOS	WITH TUMOR	NO	Metastatic	6	Regional Lymph Node	80	1985
TCGA-D3-A51G-06						0	N	MALE	190	No	70	I		M0	N0	Tis	Stage 0	TUMOR FREE	NO	Metastatic	6	Regional Cutaneous or Subcutaneous Tissue (includes satellite and in-transit metastasis)	112	1990
TCGA-D3-A8GO-06						1.2	N	FEMALE	167	No		III		M0	N0	T2	I/II NOS	WITH TUMOR	NO	Metastatic	6	Regional Lymph Node	69	1996
TCGA-FR-A3YO-06							N	FEMALE	165	No	540			M0	N0	T2	I/II NOS	WITH TUMOR	NO	Metastatic	6	Distant Metastasis	48	2007
TCGA-D9-A149-06	1663	0	1663	0	65		N	FEMALE	164	No	230		NO	M0	N1b	TX		TUMOR FREE	NO	Metastatic	6	Regional Cutaneous or Subcutaneous Tissue (includes satellite and in-transit metastasis)	87	2007
TCGA-D9-A1JW-06	111	0			82		N	MALE	160	No			NO	M0	N2a	T1a		TUMOR FREE	NO	Metastatic	6	Regional Lymph Node	86	2010
TCGA-D9-A1X3-06	551	0	551	0	63	12	N	MALE	170	No	210	V	YES		N2b	T4b		WITH TUMOR	YES	Metastatic	6	Regional Cutaneous or Subcutaneous Tissue (includes satellite and in-transit metastasis)	95	2010
TCGA-D9-A148-06	4609	0	4287	1	40		N	MALE	179	No	230		NO	M1b	N3	TX		WITH TUMOR	YES	Metastatic	6	Regional Lymph Node	84	1999
TCGA-D9-A1JX-06	216	1	216	0	80		N	FEMALE	160	No	220	III	NO	M0	NX	TX		WITH TUMOR	NO	Metastatic	6	Regional Lymph Node	86	2010
TCGA-RP-A695-06							N	MALE	182	No	130			M1c	NX	TX	Stage IV	TUMOR FREE	NO	Metastatic	6	Distant Metastasis	95	1999
TCGA-GN-A261-06							N				310									Metastatic	6
TCGA-RP-A6K9-06							N	FEMALE	162	No	560								NO	Metastatic	6	Distant Metastasis	48	2001
TCGA-YD-A9TB-06						1.5	N	FEMALE	162	No	210	IV	NO					WITH TUMOR	NO	Metastatic	6	Distant Metastasis	56	1987
