# Supplementary material for: Predicting the Risk of Melanoma Metastasis Using an Immune Risk Score in the Melanoma Cohort
Source: Front Bioeng Biotechnol. 2020 Mar 31;8:206. doi: 10.3389/fbioe.2020.00206 (PMC7136491; doi:10.3389/fbioe.2020.00206)
Supplement: TABLE S4 — The significantly differentially expressed genes. [file Table_4.XLSX]

## Sheet: Sheet1
row.names(tT)	logFC	AveExpr	t	P.Value	adj.P.Val	B	regulated
CD1D	1.56982	-0.524842	9.78652	1.03287e-20	1.99758e-18	36.2986	Up-Regulated
TNFSF11	2.42147	-2.77869	9.61125	5.34059e-20	8.60725e-18	34.6996	Up-Regulated
LIFR	2.28291	-1.22792	9.01218	5.06703e-18	6.99975e-16	30.2185	Up-Regulated
FLT1	1.06128	0.885298	8.96929	7.06988e-18	8.54571e-16	29.8919	Up-Regulated
PIK3CG	1.90847	-1.34181	8.76818	3.34083e-17	3.58954e-15	28.3699	Up-Regulated
CXCR4	1.39594	3.83899	8.49056	2.70122e-16	2.37462e-14	26.322	Up-Regulated
ESM1	1.6819	0.447783	8.20972	2.14313e-15	1.72701e-13	24.2945	Up-Regulated
PTGER2	1.39101	-1.60355	7.74929	5.83195e-14	3.52468e-12	21.0658	Up-Regulated
ANGPTL1	1.6743	-2.34073	7.32078	1.10192e-12	5.60821e-11	18.2059	Up-Regulated
CYSLTR1	1.3007	-2.42054	7.2839	1.37264e-12	6.63671e-11	17.9812	Up-Regulated
PTPRC	1.76383	1.31618	7.25762	1.63504e-12	7.52897e-11	17.8106	Up-Regulated
CD19	2.31463	-1.69294	7.06148	6.19654e-12	2.39682e-10	16.5315	Up-Regulated
C3AR1	1.10145	2.22965	6.93386	1.35548e-11	4.85461e-10	15.7499	Up-Regulated
C5AR1	1.01811	1.24913	6.87731	1.94626e-11	6.27344e-10	15.3978	Up-Regulated
STC1	1.42688	1.72866	6.66338	7.48861e-11	2.33596e-09	14.0872	Up-Regulated
TNFSF8	1.25322	-1.27383	6.6446	8.44999e-11	2.55348e-09	13.9704	Up-Regulated
HGF	1.29672	-2.08707	6.54079	1.59656e-10	4.28854e-09	13.3516	Up-Regulated
ITGB2	1.19554	3.43054	6.51526	1.86657e-10	4.74994e-09	13.1998	Up-Regulated
CD72	1.21003	0.560502	6.49894	2.06219e-10	5.11318e-09	13.103	Up-Regulated
CCR1	1.04953	1.86992	6.45389	2.71228e-10	6.55694e-09	12.8369	Up-Regulated
CCRL2	1.02363	-0.865757	6.44797	2.81134e-10	6.63064e-09	12.8021	Up-Regulated
CD4	1.07919	3.40941	6.43936	2.96186e-10	6.66074e-09	12.7515	Up-Regulated
FCGR3A	1.31366	3.74106	6.39945	3.76921e-10	8.09962e-09	12.5175	Up-Regulated
RARB	1.36321	0.548954	6.21231	1.1486e-09	2.14705e-08	11.4369	Up-Regulated
CSF1R	1.05912	2.98299	6.21143	1.15457e-09	2.14705e-08	11.4318	Up-Regulated
INPP5D	1.09562	0.9833	6.20338	1.21054e-09	2.20866e-08	11.386	Up-Regulated
CR2	2.99443	-2.97806	6.18717	1.48755e-09	2.66381e-08	11.2886	Up-Regulated
CD28	1.10175	-0.779342	6.09588	2.26689e-09	3.93701e-08	10.7782	Up-Regulated
FGF7	1.26692	-1.48995	6.09514	2.27996e-09	3.93701e-08	10.773	Up-Regulated
LEPR	1.06777	-1.60749	6.01232	3.66892e-09	6.01329e-08	10.3121	Up-Regulated
SLIT2	1.07855	-0.77957	5.98868	4.20035e-09	6.55119e-08	10.1812	Up-Regulated
TNFRSF13B	1.91883	-3.5583	5.98108	4.87292e-09	7.47954e-08	10.1227	Up-Regulated
TNFSF15	1.2169	-2.73572	5.94893	5.27495e-09	7.8475e-08	9.96359	Up-Regulated
C3	1.56289	3.09649	5.93502	5.70059e-09	8.35223e-08	9.88577	Up-Regulated
PRKCB	1.36284	-0.397591	5.90344	6.81566e-09	9.83693e-08	9.71301	Up-Regulated
VAV1	1.11562	0.763933	5.82169	1.07859e-08	1.51159e-07	9.26934	Up-Regulated
IL2RA	1.21252	-0.205091	5.78008	1.3597e-08	1.87833e-07	9.04559	Up-Regulated
CD79A	1.86145	1.58372	5.64095	2.92064e-08	3.81656e-07	8.3076	Up-Regulated
NCR3	1.2756	-1.66615	5.6126	3.43688e-08	4.31618e-07	8.15826	Up-Regulated
IL7R	1.37184	-0.0223361	5.61131	3.43057e-08	4.31618e-07	8.15239	Up-Regulated
CD79B	1.33102	1.36563	5.56719	4.35327e-08	5.32863e-07	7.92272	Up-Regulated
TNFSF13B	1.20383	1.55802	5.50399	6.10742e-08	7.20229e-07	7.59645	Up-Regulated
CCR8	1.17216	-2.71544	5.45309	8.54662e-08	9.49952e-07	7.32775	Up-Regulated
CD48	1.20127	1.41939	5.39787	1.07062e-07	1.15032e-06	7.056	Up-Regulated
CCR9	1.40775	-5.27145	5.3804	1.36953e-07	1.43949e-06	7.01882	Up-Regulated
SPP1	1.41441	6.67173	5.38433	1.14939e-07	1.22139e-06	6.98768	Up-Regulated
IL10RA	1.01236	1.6044	5.31628	1.63835e-07	1.63328e-06	6.64677	Up-Regulated
CECR1	1.00709	2.97843	5.2882	1.89435e-07	1.85034e-06	6.50721	Up-Regulated
IL21R	1.31725	-1.0292	5.26914	2.09156e-07	2.02254e-06	6.41235	Up-Regulated
SH2D1A	1.45978	-0.725862	5.25584	2.2492e-07	2.15344e-06	6.35218	Up-Regulated
CCR6	1.35267	-5.76406	5.23227	2.97687e-07	2.69031e-06	6.24947	Up-Regulated
ITGAL	1.21866	1.32819	5.23471	2.49338e-07	2.34087e-06	6.24321	Up-Regulated
TSHR	1.1137	-4.6027	5.08482	5.40364e-07	4.46609e-06	5.53572	Up-Regulated
CXCR5	1.64986	-4.91517	5.01755	8.37245e-07	6.58224e-06	5.26441	Up-Regulated
TNFRSF17	1.63846	-1.19234	4.95211	1.06625e-06	8.18305e-06	4.92046	Up-Regulated
PNOC	1.49387	-2.62883	4.89462	1.38364e-06	1.0453e-05	4.65814	Up-Regulated
TNFRSF9	1.26415	-1.23595	4.83329	1.82138e-06	1.33478e-05	4.33823	Up-Regulated
CD22	1.1721	0.769708	4.83308	1.82204e-06	1.33478e-05	4.33758	Up-Regulated
HAMP	1.21117	-1.83038	4.78646	2.28398e-06	1.58893e-05	4.12925	Up-Regulated
ADRB1	1.41597	-4.1593	4.77578	2.475e-06	1.67365e-05	4.11599	Up-Regulated
ITK	1.11469	-1.21022	4.71035	3.25841e-06	2.14346e-05	3.78267	Up-Regulated
CTLA4	1.11555	0.285823	4.68757	3.62681e-06	2.35378e-05	3.68084	Up-Regulated
CD3G	1.24547	-0.882071	4.68565	3.66343e-06	2.36169e-05	3.67472	Up-Regulated
KLRD1	1.10264	-3.2798	4.64099	4.50084e-06	2.75463e-05	3.47476	Up-Regulated
CD247	1.0754	-0.205311	4.60216	5.38346e-06	3.22778e-05	3.30422	Up-Regulated
SEMA3A	1.43185	-0.833302	4.57645	6.06306e-06	3.55332e-05	3.19745	Up-Regulated
CCR5	1.03995	0.661128	4.57282	6.15824e-06	3.58736e-05	3.17623	Up-Regulated
PRF1	1.10659	1.82958	4.50758	8.28311e-06	4.73951e-05	2.89431	Up-Regulated
LCK	1.10948	0.889105	4.40229	1.32641e-05	7.32935e-05	2.44719	Up-Regulated
CD8A	1.24262	1.42365	4.3819	1.45146e-05	7.9297e-05	2.36173	Up-Regulated
KLRK1	1.04574	-3.29796	4.37468	1.52069e-05	8.21515e-05	2.36135	Up-Regulated
CLEC4M	1.41605	-5.86145	4.3303	1.99962e-05	0.000102121	2.28909	Up-Regulated
FLT3	1.00452	-3.43532	4.35209	1.65975e-05	8.81855e-05	2.2397	Up-Regulated
KLRC1	1.03872	-3.76748	4.32285	1.91375e-05	9.8436e-05	2.14588	Up-Regulated
GHR	1.03868	-2.06387	4.30795	2.00652e-05	0.000102121	2.05484	Up-Regulated
KLRC2	1.16728	-3.29793	4.28679	2.30328e-05	0.000116004	2.0418	Up-Regulated
HLA-DOA	1.01336	2.29439	4.27097	2.35518e-05	0.000117395	1.90318	Up-Regulated
KLRC4	1.08182	-3.21319	4.21132	3.23648e-05	0.000150465	1.79545	Up-Regulated
CD40LG	1.00081	-2.12958	4.23562	2.75275e-05	0.000133765	1.75878	Up-Regulated
CD8B	1.22814	0.146739	4.20922	3.07316e-05	0.000145674	1.65543	Up-Regulated
OGN	1.30752	-3.16321	4.16594	3.72265e-05	0.000171352	1.50255	Up-Regulated
FGF10	1.22935	-4.83984	3.97542	8.60283e-05	0.000363272	0.867879	Up-Regulated
CXCL9	1.25182	3.56196	3.96669	8.42129e-05	0.000357166	0.701416	Up-Regulated
PDCD1	1.09799	0.0878917	3.82494	0.000148436	0.000595593	0.169972	Up-Regulated
NTS	1.56711	-2.85995	3.63257	0.00032412	0.00119149	-0.349475	Up-Regulated
HNF4G	1.25482	-4.1995	3.57584	0.000394368	0.00141767	-0.569401	Up-Regulated
CXCL13	1.20232	1.76147	3.48427	0.000539663	0.00187044	-1.02962	Up-Regulated
CCL19	1.25287	2.54329	3.46351	0.000582476	0.00200371	-1.09565	Up-Regulated
ADIPOQ	1.97364	-4.55339	3.12172	0.00201918	0.00597109	-1.81206	Up-Regulated
EDN3	2.05821	-2.37247	2.89157	0.00409459	0.0109772	-2.64646	Up-Regulated
IL20RB	-2.09352	-1.5972	-12.0181	3.30664e-29	3.19752e-26	55.5355	Down-Regulated
DEFB1	-3.26317	-1.63635	-11.1194	4.48229e-25	2.16719e-22	46.1924	Down-Regulated
CBLC	-3.70562	-3.66986	-11.2593	9.10035e-25	2.93335e-22	45.5076	Down-Regulated
EPGN	-3.28991	-4.41781	-10.907	4.8046e-23	1.16151e-20	41.6134	Down-Regulated
RAET1E	-2.00954	-4.42403	-8.75625	4.45336e-17	4.3064e-15	28.1066	Down-Regulated
LTB4R	-1.02954	0.893765	-7.92461	1.66625e-14	1.23943e-12	22.2886	Down-Regulated
SLURP1	-4.23019	-1.49762	-8.342	2.26951e-14	1.46308e-12	22.1711	Down-Regulated
FGFR3	-1.90324	-1.68671	-7.89982	1.98657e-14	1.37215e-12	22.1167	Down-Regulated
RAET1G	-1.39013	-3.07514	-7.369	8.13043e-13	4.36785e-11	18.4986	Down-Regulated
EDN2	-1.61451	-4.62033	-7.28467	2.37364e-12	1.04332e-10	17.5416	Down-Regulated
RAET1L	-2.64226	-3.83012	-7.51301	3.00625e-12	1.26393e-10	17.4389	Down-Regulated
SDC1	-1.33186	3.26919	-6.92773	1.40983e-11	4.86896e-10	15.7116	Down-Regulated
CHP2	-2.54069	-4.73121	-7.07299	1.91105e-11	6.27344e-10	15.5949	Down-Regulated
IL20RA	-1.72427	-5.04295	-6.47399	2.9175e-10	6.66074e-09	12.8176	Down-Regulated
CXCL14	-2.25881	1.5911	-6.37419	4.41077e-10	9.19748e-09	12.3659	Down-Regulated
NOV	-1.598	3.20554	-6.026	3.39207e-09	5.6554e-08	10.388	Down-Regulated
NTF4	-1.29662	-5.10056	-5.79062	1.66975e-08	2.27415e-07	8.94696	Down-Regulated
IL22RA1	-1.65599	-2.95115	-5.34917	1.4465e-07	1.50405e-06	6.79785	Down-Regulated
IL1A	-1.3285	-4.04046	-5.33656	1.53228e-07	1.57629e-06	6.74271	Down-Regulated
IL17F	-1.33617	-4.88755	-5.47864	2.42352e-07	2.2976e-06	6.68129	Down-Regulated
FGFR2	-1.39598	-3.96871	-5.17629	3.37662e-07	2.99752e-06	5.95693	Down-Regulated
LHB	-1.11547	-0.325299	-5.12529	4.36702e-07	3.73708e-06	5.70745	Down-Regulated
IL1F10	-2.36829	-4.40125	-5.05091	2.42846e-06	1.66427e-05	4.578	Down-Regulated
CXCL1	-1.34729	0.962243	-4.78443	2.30321e-06	1.59086e-05	4.11499	Down-Regulated
PPBP	-1.4261	-3.16292	-4.64409	5.40746e-06	3.22778e-05	3.52862	Down-Regulated
EREG	-1.52963	-4.92869	-4.62043	5.29438e-06	3.19979e-05	3.37839	Down-Regulated
CXCL6	-1.38027	-4.20198	-4.60168	5.9778e-06	3.52471e-05	3.33209	Down-Regulated
CSF3	-1.48798	-4.39548	-4.34999	1.90195e-05	9.83521e-05	2.27521	Down-Regulated
NRG1	-1.1695	-4.78002	-4.29722	2.12288e-05	0.000107478	2.02064	Down-Regulated
SAA1	-1.18893	-0.991502	-3.98081	8.01565e-05	0.000342734	0.758892	Down-Regulated
CXCL17	-1.13449	-3.81759	-3.92396	0.000105824	0.000439192	0.629297	Down-Regulated
MTNR1B	-1.1156	-5.95504	-3.44315	0.00100897	0.00325225	-0.891042	Down-Regulated
IL17A	-1.26383	-5.32227	-3.07392	0.00305122	0.00862177	-1.90706	Down-Regulated
UCN2	-1.11583	1.3356	-3.1812	0.00156537	0.00480543	-2.01161	Down-Regulated
