# Supplementary material for: Predicting the Risk of Melanoma Metastasis Using an Immune Risk Score in the Melanoma Cohort
Source: Front Bioeng Biotechnol. 2020 Mar 31;8:206. doi: 10.3389/fbioe.2020.00206 (PMC7136491; doi:10.3389/fbioe.2020.00206)
Supplement: TABLE S5 — The KEGG analysis. [file Table_5.XLSX]

## Sheet: supplementary table 5
ID	Description	GeneRatio	BgRatio	pvalue	p.adjust	qvalue	geneID	Count
hsa04060	Cytokine-cytokine receptor interaction	40/113	294/7357	3.92817e-28	5.06734e-26	3.88682e-26	8600/3977/7852/944/1230/920/1436/3953/23495/9966/3559/3575/10673/1237/10803/3587/50615/1235/643/608/3604/1234/2690/959/4283/10563/6363/53833/53832/9547/58985/3552/112744/84639/2919/5473/6372/1440/284340/3605	40
hsa04061	Viral protein interaction with cytokine and cytokine receptor	20/113	100/7357	1.85341e-17	1.19545e-15	9.16949e-16	7852/1230/1436/3559/1237/10803/3587/1235/643/1234/4283/10563/6363/53833/53832/9547/58985/2919/5473/6372	20
hsa04650	Natural killer cell mediated cytotoxicity	18/113	131/7357	8.07629e-13	3.4728e-11	2.66376e-11	3689/2214/5579/7409/259197/962/4068/3683/3824/919/5551/3932/22914/3821/3822/135250/353091/154064	18
hsa04640	Hematopoietic cell lineage	15/113	99/7357	1.78701e-11	5.76311e-10	4.4205e-10	912/930/920/1436/1380/3559/3575/933/917/925/2322/3111/926/3552/1440	15
hsa04062	Chemokine signaling pathway	18/113	189/7357	4.22912e-10	1.09111e-08	8.3692e-09	5294/7852/1230/5579/7409/1237/10803/1235/643/3702/1234/4283/10563/6363/9547/2919/5473/6372	18
hsa04660	T cell receptor signaling pathway	13/113	104/7357	5.00459e-09	1.07599e-07	8.25319e-08	5788/920/940/7409/3702/1493/917/919/3932/925/959/926/5133	13
hsa04514	Cell adhesion molecules (CAMs)	13/113	147/7357	3.28344e-07	6.05091e-06	4.64126e-06	5788/3689/920/940/3683/933/1493/925/3111/959/926/5133/6382	13
hsa04672	Intestinal immune network for IgA production	8/113	49/7357	6.44716e-07	1.0396e-05	7.97412e-06	7852/940/23495/10673/10803/608/3111/959	8
hsa04662	B cell receptor signaling pathway	9/113	82/7357	3.96533e-06	5.68364e-05	4.35955e-05	930/971/3635/1380/5579/7409/973/974/933	9
hsa05144	Malaria	7/113	50/7357	9.6911e-06	0.000125015	9.58908e-05	3082/3689/3683/22914/959/6382/1440	7
hsa04080	Neuroactive ligand-receptor interaction	17/113	340/7357	1.46677e-05	0.000172012	0.000131939	5732/10800/719/728/3953/718/7253/153/2690/4922/1908/1241/57152/1907/3972/4544/90226	17
hsa04612	Antigen processing and presentation	8/113	78/7357	2.31617e-05	0.000245716	0.000188472	920/3824/925/3821/3822/3111/8302/926	8
hsa04151	PI3K-Akt signaling pathway	17/113	354/7357	2.47621e-05	0.000245716	0.000188472	2321/5294/930/3082/1436/2252/3559/3575/6696/2322/2690/2255/2261/4909/2263/2069/1440	17
hsa04630	JAK-STAT signaling pathway	11/113	162/7357	3.51789e-05	0.000302994	0.000232407	3977/3953/3559/3575/3587/50615/2690/53833/53832/58985/1440	11
hsa04659	Th17 cell differentiation	9/113	107/7357	3.52319e-05	0.000302994	0.000232407	920/3559/50615/917/919/3932/3111/112744/3605	9
hsa05150	Staphylococcus aureus infection	8/113	96/7357	0.000104173	0.000839893	0.000644226	719/728/3689/2214/718/3683/3111/1672	8
hsa04015	Rap1 signaling pathway	11/113	210/7357	0.000357505	0.00271283	0.00208083	2321/3082/3689/1436/2252/5579/7409/3683/2255/2261/2263	11
hsa04064	NF-kappa B signaling pathway	7/113	102/7357	0.000930064	0.00666546	0.00511263	8600/5579/10673/3932/959/6363/2919	7
hsa05140	Leishmaniasis	6/113	77/7357	0.00112344	0.00762759	0.00585062	3689/2214/718/5579/3111/3552	6
hsa04010	MAPK signaling pathway	12/113	295/7357	0.001817	0.0117196	0.00898935	2321/3082/1436/2252/5579/2322/2255/2261/4909/3552/2263/2069	12
hsa04658	Th1 and Th2 cell differentiation	6/113	92/7357	0.00280609	0.0169861	0.0130289	920/3559/917/919/3932/3111	6
hsa04014	Ras signaling pathway	10/113	232/7357	0.00289686	0.0169861	0.0130289	2321/3082/1436/2252/5579/2322/2255/2261/4909/2263	10
hsa04940	Type I diabetes mellitus	4/113	43/7357	0.00410601	0.0230293	0.0176643	940/5551/3111/3552	4
hsa01521	EGFR tyrosine kinase inhibitor resistance	5/113	79/7357	0.00715208	0.0379602	0.0291168	3082/5579/2261/2263/3084	5
hsa04670	Leukocyte transendothelial migration	6/113	112/7357	0.00735663	0.0379602	0.0291168	7852/3689/5579/7409/3683/3702	6
hsa04610	Complement and coagulation cascades	5/113	85/7357	0.00968319	0.0480435	0.036851	719/728/3689/1380/718	5
hsa04666	Fc gamma R-mediated phagocytosis	5/113	93/7357	0.0139354	0.0665801	0.0510692	5788/2214/3635/5579/7409	5
hsa04657	IL-17 signaling pathway	5/113	94/7357	0.0145426	0.067	0.0513913	112744/2919/6372/1440/3605	5
hsa04810	Regulation of actin cytoskeleton	8/113	213/7357	0.0164683	0.0732557	0.0561896	7852/3689/2252/7409/3683/2255/2261/2263	8
hsa05152	Tuberculosis	7/113	180/7357	0.0205276	0.0882685	0.0677049	3689/2214/718/3587/10332/3111/3552	7
hsa04924	Renin secretion	4/113	69/7357	0.0212381	0.0883778	0.0677887	5732/153/1908/1907	4
hsa05145	Toxoplasmosis	5/113	112/7357	0.0286571	0.113624	0.0871535	5294/3587/1234/3111/959	5
hsa05133	Pertussis	4/113	76/7357	0.0290666	0.113624	0.0871535	3689/718/3552/6372	4
hsa04380	Osteoclast differentiation	5/113	128/7357	0.046728	0.177292	0.135989	8600/2214/1436/3932/3552	5
hsa04024	cAMP signaling pathway	7/113	216/7357	0.0481067	0.177308	0.136001	5732/7409/7253/153/1908/1907/3972	7
hsa05134	Legionellosis	3/113	57/7357	0.0567858	0.203482	0.156078	3689/718/2919	3
hsa05162	Measles	5/113	138/7357	0.0608263	0.21207	0.162665	940/3559/917/10332/3552	5
hsa05146	Amoebiasis	4/113	102/7357	0.0714548	0.24257	0.186059	912/3689/5579/2919	4
hsa04929	GnRH secretion	3/113	64/7357	0.07496	0.247945	0.190182	5579/6696/3972	3
hsa04145	Phagosome	5/113	152/7357	0.0842081	0.271571	0.208304	3689/2214/718/10332/3111	5
hsa05166	Human T-cell leukemia virus 1 infection	5/113	173/7357	0.1269	0.399271	0.306254	3689/3559/3683/3932/3111	5
hsa05163	Human cytomegalovirus infection	6/113	225/7357	0.131896	0.405108	0.310732	7852/5732/1230/5579/3587/1234	6
hsa04012	ErbB signaling pathway	3/113	85/7357	0.141958	0.425874	0.32666	5579/2069/3084	3
hsa04144	Endocytosis	6/113	249/7357	0.183621	0.538344	0.412928	7852/3559/1234/23624/2261/2263	6
hsa04510	Focal adhesion	5/113	199/7357	0.190786	0.54692	0.419506	2321/3082/5579/7409/6696	5
hsa05142	Chagas disease (American trypanosomiasis)	3/113	102/7357	0.206383	0.567331	0.435162	718/917/919	3
hsa04923	Regulation of lipolysis in adipocytes	2/113	55/7357	0.206702	0.567331	0.435162	7253/153	2
hsa04664	Fc epsilon RI signaling pathway	2/113	68/7357	0.280755	0.753822	0.578207	3635/7409	2
hsa04920	Adipocytokine signaling pathway	2/113	69/7357	0.286469	0.753822	0.578207	3953/9370	2
hsa04917	Prolactin signaling pathway	2/113	70/7357	0.292179	0.753822	0.578207	8600/3972	2
hsa00562	Inositol phosphate metabolism	2/113	74/7357	0.314953	0.781326	0.599303	5294/3635	2
hsa04918	Thyroid hormone synthesis	2/113	74/7357	0.314953	0.781326	0.599303	5579/7253	2
hsa04270	Vascular smooth muscle contraction	3/113	132/7357	0.33083	0.792584	0.607939	5579/1908/1907	3
hsa04950	Maturity onset diabetes of the young	1/113	26/7357	0.331779	0.792584	0.607939	3174	1
hsa04020	Calcium signaling pathway	4/113	193/7357	0.344557	0.808142	0.619872	7852/10800/5579/153	4
hsa04550	Signaling pathways regulating pluripotency of stem cells	3/113	140/7357	0.364596	0.839873	0.644211	3977/2261/2263	3
hsa04512	ECM-receptor interaction	2/113	88/7357	0.393021	0.866374	0.664538	6696/6382	2
hsa04540	Gap junction	2/113	88/7357	0.393021	0.866374	0.664538	5579/153	2
hsa04932	Non-alcoholic fatty liver disease (NAFLD)	3/113	149/7357	0.402262	0.866374	0.664538	3953/9370/3552	3
hsa04970	Salivary secretion	2/113	90/7357	0.403876	0.866374	0.664538	5579/153	2
hsa05020	Prion diseases	1/113	35/7357	0.419009	0.866374	0.664538	3552	1
hsa04912	GnRH signaling pathway	2/113	93/7357	0.419984	0.866374	0.664538	5579/3972	2
hsa04960	Aldosterone-regulated sodium reabsorption	1/113	37/7357	0.436805	0.866374	0.664538	5579	1
hsa05143	African trypanosomiasis	1/113	37/7357	0.436805	0.866374	0.664538	5579	1
hsa04713	Circadian entrainment	2/113	97/7357	0.441118	0.866374	0.664538	5579/4544	2
hsa04070	Phosphatidylinositol signaling system	2/113	99/7357	0.451529	0.866374	0.664538	3635/5579	2
hsa04750	Inflammatory mediator regulation of TRP channels	2/113	100/7357	0.456693	0.866374	0.664538	5732/5579	2
hsa04933	AGE-RAGE signaling pathway in diabetic complications	2/113	100/7357	0.456693	0.866374	0.664538	5579/3552	2
hsa04620	Toll-like receptor signaling pathway	2/113	104/7357	0.477072	0.86781	0.665639	6696/4283	2
hsa04928	Parathyroid hormone synthesis, secretion and action	2/113	106/7357	0.487088	0.86781	0.665639	8600/5579	2
hsa05164	Influenza A	3/113	170/7357	0.4873	0.86781	0.665639	5579/3111/3552	3
hsa04066	HIF-1 signaling pathway	2/113	109/7357	0.50189	0.86781	0.665639	2321/5579	2
hsa02010	ABC transporters	1/113	45/7357	0.502743	0.86781	0.665639	1672	1
hsa04930	Type II diabetes mellitus	1/113	46/7357	0.510428	0.86781	0.665639	9370	1
hsa04668	TNF signaling pathway	2/113	112/7357	0.516419	0.86781	0.665639	2919/6372	2
hsa04725	Cholinergic synapse	2/113	112/7357	0.516419	0.86781	0.665639	5294/5579	2
hsa04973	Carbohydrate digestion and absorption	1/113	47/7357	0.517995	0.86781	0.665639	5579	1
hsa04360	Axon guidance	3/113	181/7357	0.529534	0.871196	0.668237	7852/9353/10371	3
hsa04913	Ovarian steroidogenesis	1/113	51/7357	0.547121	0.871196	0.668237	3972	1
hsa04935	Growth hormone synthesis, secretion and action	2/113	119/7357	0.549224	0.871196	0.668237	5579/2690	2
hsa04152	AMPK signaling pathway	2/113	120/7357	0.553784	0.871196	0.668237	3953/9370	2
hsa05135	Yersinia infection	2/113	120/7357	0.553784	0.871196	0.668237	7409/3932	2
hsa04961	Endocrine and other factor-regulated calcium reabsorption	1/113	53/7357	0.561022	0.871951	0.668816	5579	1
hsa04370	VEGF signaling pathway	1/113	59/7357	0.60024	0.920346	0.705937	5579	1
hsa04730	Long-term depression	1/113	60/7357	0.60643	0.920346	0.705937	5579	1
hsa04371	Apelin signaling pathway	2/113	137/7357	0.626315	0.939473	0.720607	5294/6696	2
hsa04720	Long-term potentiation	1/113	67/7357	0.647177	0.957916	0.734754	5579	1
hsa05031	Amphetamine addiction	1/113	69/7357	0.658031	0.957916	0.734754	5579	1
hsa05120	Epithelial cell signaling in Helicobacter pylori infection	1/113	70/7357	0.663333	0.957916	0.734754	2919	1
hsa04261	Adrenergic signaling in cardiomyocytes	2/113	149/7357	0.671855	0.957916	0.734754	5294/153	2
hsa04921	Oxytocin signaling pathway	2/113	153/7357	0.686014	0.957916	0.734754	5294/5579	2
hsa04971	Gastric acid secretion	1/113	75/7357	0.688647	0.957916	0.734754	5579	1
hsa03320	PPAR signaling pathway	1/113	76/7357	0.693478	0.957916	0.734754	9370	1
hsa04022	cGMP-PKG signaling pathway	2/113	167/7357	0.731699	0.957916	0.734754	5294/153	2
hsa04911	Insulin secretion	1/113	86/7357	0.737887	0.957916	0.734754	5579	1
hsa04211	Longevity regulating pathway	1/113	89/7357	0.74992	0.957916	0.734754	9370	1
hsa04727	GABAergic synapse	1/113	89/7357	0.74992	0.957916	0.734754	5579	1
hsa05032	Morphine addiction	1/113	91/7357	0.757637	0.957916	0.734754	5579	1
hsa04350	TGF-beta signaling pathway	1/113	94/7357	0.768771	0.957916	0.734754	57817	1
hsa04925	Aldosterone synthesis and secretion	1/113	98/7357	0.782831	0.957916	0.734754	5579	1
hsa05017	Spinocerebellar ataxia	1/113	98/7357	0.782831	0.957916	0.734754	5579	1
hsa04916	Melanogenesis	1/113	101/7357	0.792818	0.957916	0.734754	5579	1
hsa04972	Pancreatic secretion	1/113	102/7357	0.796044	0.957916	0.734754	5579	1
hsa04625	C-type lectin receptor signaling pathway	1/113	104/7357	0.802348	0.957916	0.734754	10332	1
hsa04931	Insulin resistance	1/113	108/7357	0.814383	0.957916	0.734754	5579	1
hsa04724	Glutamatergic synapse	1/113	114/7357	0.831087	0.957916	0.734754	5579	1
hsa04726	Serotonergic synapse	1/113	115/7357	0.833722	0.957916	0.734754	5579	1
hsa04071	Sphingolipid signaling pathway	1/113	119/7357	0.843862	0.957916	0.734754	5579	1
hsa04722	Neurotrophin signaling pathway	1/113	119/7357	0.843862	0.957916	0.734754	4909	1
hsa04919	Thyroid hormone signaling pathway	1/113	119/7357	0.843862	0.957916	0.734754	5579	1
hsa04611	Platelet activation	1/113	124/7357	0.855679	0.957916	0.734754	5294	1
hsa00230	Purine metabolism	1/113	130/7357	0.868694	0.957916	0.734754	51816	1
hsa04068	FoxO signaling pathway	1/113	131/7357	0.870747	0.957916	0.734754	3575	1
hsa04728	Dopaminergic synapse	1/113	132/7357	0.872768	0.957916	0.734754	5579	1
hsa04120	Ubiquitin mediated proteolysis	1/113	136/7357	0.880545	0.957916	0.734754	23624	1
hsa04210	Apoptosis	1/113	136/7357	0.880545	0.957916	0.734754	5551	1
hsa04072	Phospholipase D signaling pathway	1/113	148/7357	0.901158	0.957916	0.734754	5294	1
hsa04723	Retrograde endocannabinoid signaling	1/113	148/7357	0.901158	0.957916	0.734754	5579	1
hsa04150	mTOR signaling pathway	1/113	153/7357	0.908667	0.957916	0.734754	5579	1
hsa04390	Hippo signaling pathway	1/113	154/7357	0.9101	0.957916	0.734754	3689	1
hsa04218	Cellular senescence	1/113	160/7357	0.91824	0.957916	0.734754	3552	1
hsa04310	Wnt signaling pathway	1/113	160/7357	0.91824	0.957916	0.734754	5579	1
hsa04217	Necroptosis	1/113	162/7357	0.920787	0.957916	0.734754	3552	1
hsa05161	Hepatitis B	1/113	162/7357	0.920787	0.957916	0.734754	5579	1
hsa04530	Tight junction	1/113	169/7357	0.929099	0.95883	0.735455	912	1
hsa04621	NOD-like receptor signaling pathway	1/113	181/7357	0.941385	0.963799	0.739266	2919	1
hsa05132	Salmonella infection	1/113	214/7357	0.965325	0.980527	0.752097	5788	1
hsa05131	Shigellosis	1/113	236/7357	0.975597	0.983219	0.754162	718	1
hsa05165	Human papillomavirus infection	1/113	330/7357	0.994629	0.994629	0.762914	6696	1
