# Supplementary material for: Predicting the Risk of Melanoma Metastasis Using an Immune Risk Score in the Melanoma Cohort
Source: Front Bioeng Biotechnol. 2020 Mar 31;8:206. doi: 10.3389/fbioe.2020.00206 (PMC7136491; doi:10.3389/fbioe.2020.00206)
Supplement: TABLE S6 — The results of univariate logistic analysis. [file Table_6.XLSX]

## Sheet: Sheet1
Variable	Estimate	StdErr	WaldChiSq	ProbChiSq
ADRB1	1.7513	0.7539	5.3967	0.0202
ANGPTL1	1.1587	0.3386	11.7098	0.0006
C3	0.044	0.00918	22.9662	<.0001
C3AR1	0.1905	0.0348	30.0058	<.0001
C5AR1	0.3785	0.073	26.8622	<.0001
CBLC	-0.8688	0.1765	24.2405	<.0001
CCL19	0.012	0.00387	9.5757	0.002
CCR1	0.224	0.0424	27.8751	<.0001
CCR5	0.193	0.0486	15.8018	<.0001
CCR6	27.4476	7.9763	11.8415	0.0006
CCR8	2.6919	0.6521	17.0428	<.0001
CCR9	44.7867	9.7138	21.2578	<.0001
CCRL2	1.4957	0.291	26.415	<.0001
CD19	0.5839	0.1649	12.5431	0.0004
CD1D	1.8757	0.3072	37.278	<.0001
CD22	0.0612	0.0221	7.6997	0.0055
CD247	0.3299	0.0835	15.6012	<.0001
CD28	1.2144	0.258	22.1586	<.0001
CD3G	0.4678	0.1169	16.025	<.0001
CD4	0.0717	0.0136	27.5997	<.0001
CD40LG	1.1911	0.341	12.1975	0.0005
CD48	0.1473	0.0342	18.5417	<.0001
CD72	0.4109	0.0849	23.4183	<.0001
CD79A	0.0319	0.00921	12.0062	0.0005
CD79B	0.1088	0.0267	16.6359	<.0001
CD8A	0.051	0.0157	10.5692	0.0011
CD8B	0.1067	0.0342	9.7431	0.0018
CECR1	0.0673	0.014	23.0881	<.0001
CLEC4M	38.5989	11.2322	11.8092	0.0006
CR2	0.3352	0.1258	7.096	0.0077
CSF1R	0.0995	0.0191	27.258	<.0001
CTLA4	0.1131	0.0407	7.7389	0.0054
CXCL1	-0.0114	0.0051	4.9995	0.0254
CXCL13	0.0223	0.00755	8.7149	0.0032
CXCL14	-0.0143	0.00315	20.462	<.0001
CXCL9	0.0129	0.00354	13.2238	0.0003
CXCR4	0.0697	0.0125	30.8531	<.0001
CXCR5	8.8257	2.8241	9.7663	0.0018
CYSLTR1	4.7233	0.8743	29.188	<.0001
DEFB1	-0.0505	0.0121	17.3438	<.0001
EDN2	-1.8852	0.6159	9.3691	0.0022
EDN3	0.0235	0.0117	4.0253	0.0448
EPGN	-2.1239	0.4511	22.1679	<.0001
ESM1	0.3755	0.082	20.9867	<.0001
FCGR3A	0.0325	0.00718	20.5388	<.0001
FGF10	7.6067	2.7005	7.9342	0.0049
FGF7	1.3102	0.2898	20.4345	<.0001
FGFR2	-0.3924	0.1386	8.0142	0.0046
FLT1	0.6494	0.1193	29.6525	<.0001
FLT3	3.2514	0.8633	14.1851	0.0002
GHR	0.8131	0.2465	10.8847	0.001
HAMP	0.2433	0.1156	4.4281	0.0354
HGF	2.3799	0.5832	16.652	<.0001
HNF4G	2.1166	0.7025	9.0772	0.0026
IL10RA	0.1821	0.0383	22.6262	<.0001
IL20RA	-0.8015	0.2638	9.2281	0.0024
IL20RB	-0.5386	0.1144	22.1483	<.0001
IL21R	0.6222	0.1414	19.3561	<.0001
IL22RA1	-0.3342	0.0724	21.2784	<.0001
IL2RA	0.6746	0.1406	23.0162	<.0001
IL7R	0.4783	0.1048	20.8077	<.0001
INPP5D	0.3489	0.0711	24.1198	<.0001
ITGAL	0.1246	0.0301	17.106	<.0001
ITGB2	0.065	0.0125	27.0159	<.0001
ITK	0.6614	0.1651	16.0502	<.0001
KLRC1	3.0909	0.9144	11.4269	0.0007
KLRC2	2.4359	0.762	10.22	0.0014
KLRC4	3.6472	1.0265	12.6233	0.0004
KLRD1	1.9792	0.5731	11.9256	0.0006
KLRK1	2.2181	0.6695	10.9768	0.0009
LCK	0.1294	0.0331	15.2818	<.0001
LEPR	1.91	0.3905	23.9233	<.0001
LHB	-0.0626	0.0292	4.6008	0.032
LIFR	1.2336	0.2761	19.9667	<.0001
LTB4R	-0.3138	0.0521	36.233	<.0001
NCR3	0.7848	0.219	12.8384	0.0003
NOV	-0.00381	0.00129	8.7057	0.0032
NTF4	-5.8211	1.1877	24.0218	<.0001
OGN	1.0478	0.3313	10.0035	0.0016
PDCD1	0.1005	0.0332	9.1843	0.0024
PIK3CG	1.9641	0.367	28.6444	<.0001
PNOC	1.2684	0.3264	15.0961	0.0001
PPBP	-0.3298	0.1027	10.3212	0.0013
PRF1	0.0512	0.0155	10.941	0.0009
PRKCB	0.3724	0.0939	15.7319	<.0001
PTGER2	2.1203	0.4192	25.5788	<.0001
PTPRC	0.221	0.0449	24.1873	<.0001
RAET1E	-1.4373	0.3106	21.4153	<.0001
RAET1G	-1.7029	0.3597	22.4095	<.0001
RARB	0.1288	0.0396	10.5718	0.0011
SDC1	-0.00625	0.00231	7.3461	0.0067
SEMA3A	0.1429	0.0459	9.6966	0.0018
SH2D1A	0.38	0.0961	15.6452	<.0001
SLIT2	0.4801	0.1572	9.331	0.0023
SPP1	0.00082	0.000343	5.7145	0.0168
TNFRSF13B	3.8635	1.0242	14.2298	0.0002
TNFRSF17	0.2935	0.087	11.3744	0.0007
TNFRSF9	0.5744	0.1399	16.862	<.0001
TNFSF11	5.5587	1.1244	24.4412	<.0001
TNFSF13B	0.0882	0.0238	13.7281	0.0002
TNFSF15	1.6562	0.4988	11.023	0.0009
TNFSF8	1.8747	0.3578	27.4542	<.0001
VAV1	0.3604	0.0721	24.998	<.0001
